# Supplementary material for: The RNA quality control pathway nonsense-mediated mRNA decay targets cellular and viral RNAs to restrict KSHV
Source: Nat Commun. 2020 Jul 3;11:3345. doi: 10.1038/s41467-020-17151-2 (PMC7334219; doi:10.1038/s41467-020-17151-2)
Supplement: Supplementary file 4 — Supplementary Data 1 [file 41467_2020_17151_MOESM4_ESM.xlsx]

## Sheet: Supplementary Table 1. Splicing
Supplementary Data 1. Splice-site junctions identified in iSLK.219
	Gene(s)	start	end	width	strand	total_uniq_counts	In clustered genes sharing downstream ploy(A) site (Y=Yes)	Downstream of temination codons (Y=Yes)
1	K1/ORF4	374	1022	649	+	14	Y	Y
2	K1/ORF4	967	1087	121	+	7	Y	Y
3	K1/ORF4	967	1125	159	+	8	Y	Y
4	K1/ORF4	967	1259	293	+	12	Y	Y
5	K1/ORF4	967	2609	1643	+	2566	Y	Y
6	ORF4	2001	2609	609	+	613	Y
7	ORF4	2121	2609	489	+	153	Y
8	ORF4	2235	2609	375	+	1190	Y
9	ORF4/ORF16	2919	29320	26402	+	23
10	ORF4/K7	3037	28854	25818	+	12
11	K2/ORF75	6672	6804	133	-	36
12	ORF7	7722	8516	795	+	144
13	ORF7	7785	7846	62	+	23
14	K2/ORF75	10768	10831	64	-	19
15	K2/ORF75	11618	11663	46	-	23
16	K2/ORF75	12430	12450	21	-	28
17	ORF9/ORF16	13229	29323	16095	+	37
18	ORF9/ORF16	13402	29222	15821	+	46
19	ORF11/K7	17627	17854	228	+	249
20	ORF11/K7	17909	17992	84	+	2054
21	ORF2	18080	18201	122	-	80	Y
22	ORF11/K7	19117	20915	1799	+	9
23	ORF11/K7	19286	19426	141	+	37
24	ORF70/K3	19561	19680	120	-	515	Y	Y
25	ORF70/K3	19561	19702	142	-	16	Y	Y
26	ORF70/K3	19561	20034	474	-	23375	Y	Y
27	ORF70/K3	19561	20335	775	-	42	Y	Y
28	ORF70/K3	19561	20363	803	-	233	Y	Y
29	ORF70/K3	19561	20788	1228	-	168	Y	Y
30	ORF70/K3	19561	20919	1359	-	8	Y	Y
31	ORF70	20249	20335	87	-	14	Y
32	ORF70	20249	20363	115	-	44	Y
33	ORF70	20249	20788	540	-	3349	Y
34	ORF70/K3	20249	21197	949	-	48	Y
35	ORF11/K7	21619	21641	23	+	12
36	K4.1/K4.2	22029	22772	744	-	12	Y	Y
37	K4.1/K4.2	22029	22774	746	-	155	Y	Y
38	K4.1/K4.2	22052	22774	723	-	53	Y	Y
39	K4.1/K4.2	22052	25410	3359	-	15	Y	Y
40	K6/K5	26455	26622	168	-	1377
41	K6/K5	26455	26660	206	-	194
42	K6/K7	26455	27472	1018	-	101
43	K6/K8	26455	27488	1034	-	127
44	K6/K9	26455	27595	1141	-	56
45	K6/K10	26455	28071	1617	-	55
46	ORF11/K7	26475	26662	188	+	24
47	ORF11/K8	26570	26662	93	+	26
48	ORF17.5/K6	27400	27488	89	-	180
49	ORF17.5/K7	27400	27553	154	-	54
50	ORF11/ORF16	28516	29420	905	+	13
51	ORF17.5/K6	28692	28782	91	-	11
52	K7/ORF16	28717	29265	549	+	30
53	ORF17.5/K6	28754	28782	29	-	12
54	ORF17.5/K6	28758	28857	100	-	12
55	K7/ORF16	28769	29222	454	+	13
56	K7/ORF16	28769	29271	503	+	15
57	K7/ORF16	28769	29320	552	+	32
58	K7/ORF16	28776	29122	347	+	43
59	K7/ORF16	28776	29293	518	+	24
60	ORF17.5/K6	28779	28881	103	-	32
61	ORF17.5/K6	28798	28822	25	-	28
62	ORF17.5/K6	28798	29298	501	-	25
63	K5/ORF19	28798	33603	4806	-	19
64	ORF17.5/K6	28805	28983	179	-	9
65	ORF17.5/K6	28805	29167	363	-	9
66	K7/ORF16	28829	29546	718	+	26
67	ORF17.5/K6	28831	28983	153	-	25
68	ORF17.5/K6	28839	28923	85	-	15
69	ORF17.5/K6	28882	28978	97	-	330
70	ORF17.5/K6	28882	29289	408	-	34
71	ORF17.5/K6	28882	29298	417	-	67
72	ORF17.5/K6	28882	30048	1167	-	13
73	ORF17.5/K6	28895	28978	84	-	39
74	K7	28902	28941	40	+	12394
75	K7/ORF16	28902	29012	111	+	143
76	K7/ORF16	28902	29017	116	+	19
77	K7/ORF16	28902	29020	119	+	13
78	K7/ORF16	28902	29232	331	+	21
79	K7/ORF16	28902	29320	419	+	33
80	K7/ORF16	28902	29331	430	+	13
81	ORF17.5/K6	28909	29289	381	-	9
82	K7	28916	28941	26	+	124
83	K7/ORF16	28916	29135	220	+	34
84	K7/ORF16	28916	29222	307	+	90
85	K7/ORF16	28916	29323	408	+	39
86	K7/ORF16	28942	29237	296	+	33
87	K7/ORF16	28946	28973	28	+	28
88	K7/ORF16	28946	29323	378	+	9
89	K7/ORF16	28949	29232	284	+	39
90	ORF17.5/K6	28957	28978	22	-	39
91	ORF17.5/K6	28957	29027	71	-	97
92	ORF17.5/K6	28957	29051	95	-	9
93	ORF17.5/K6	28978	29298	321	-	33
94	K7/ORF16	28984	29232	249	+	25
95	K7/ORF16	28984	29275	292	+	27
96	K7/ORF16	28984	29302	319	+	30
97	K7/ORF16	28986	29101	116	+	13
98	K7/ORF16	28986	29293	308	+	21
99	ORF17.5/K6	28988	29054	67	-	25
100	K7/ORF16	29006	29105	100	+	9
101	K7/ORF16	29006	29122	117	+	47
102	K7/ORF16	29030	29302	273	+	26
103	K7/ORF16	29030	29375	346	+	27
104	K7/ORF16	29032	29302	271	+	59
105	K7/ORF16	29032	29375	344	+	23
106	K7/ORF16	29043	29561	519	+	66
107	K17.5/ORF49	29051	76418	47368	-	57
108	K7/ORF16	29069	29101	33	+	8
109	K7/ORF16	29078	29112	35	+	93
110	K7/ORF16	29078	29122	45	+	95
111	K7/ORF16	29078	29202	125	+	45
112	K7/ORF16	29085	29122	38	+	67
113	K7/ORF16	29085	29135	51	+	15
114	K7/ORF16	29085	34755	5671	+	10
115	K7/ORF16	29089	29122	34	+	19
116	K7/ORF16	29089	29135	47	+	48
117	ORF17.5/K6	29091	29150	60	-	11
118	ORF17.5/K6	29091	29642	552	-	58
119	K7/ORF16	29105	29222	118	+	16
120	K7/ORF33	29105	53410	24306	+	19
121	K7/ORF16	29113	29135	23	+	62039
122	K7/ORF16	29113	29375	263	+	278
123	K7/ORF16	29135	29426	292	+	29
124	K7/ORF16	29163	29265	103	+	23
125	K7/ORF16	29163	29302	140	+	42
126	ORF17.5/K6	29171	29606	436	-	9
127	K7/ORF16	29179	29202	24	+	29
128	K7/ORF16	29179	29222	44	+	381
129	K7/ORF16	29179	29232	54	+	10
130	K7/ORF16	29179	29237	59	+	30
131	K7/ORF16	29179	29265	87	+	56
132	K7/ORF16	29179	29426	248	+	39
133	K7/ORF16	29179	29449	271	+	26
134	K7/ORF16	29179	29561	383	+	6
135	K7/ORF33	29179	53394	24216	+	16
136	K7/ORF16	29190	29222	33	+	715
137	K7/ORF16	29197	29265	69	+	10
138	K7/ORF16	29197	29271	75	+	7
139	K7/ORF16	29216	29237	22	+	36
140	K7/ORF16	29216	29624	409	+	17
141	K7/ORF16	29223	29606	384	+	42
142	K7/ORF16	29226	29265	40	+	31
143	K7/ORF16	29226	29275	50	+	17
144	K7/ORF16	29226	29553	328	+	9
145	K7/ORF16	29233	29426	194	+	89
146	ORF17.5/K6	29234	29289	56	-	246
147	ORF17.5/K6	29234	29298	65	-	65
148	ORF17.5/K6	29234	29343	110	-	12
149	ORF17.5/ORF67A	29234	116885	87652	-	42
150	K7/ORF16	29237	29302	66	+	24
151	K7/ORF16	29237	29306	70	+	9
152	K7/ORF16	29242	29271	30	+	13
153	K7/ORF16	29248	29275	28	+	44
154	K7/ORF16	29248	29355	108	+	54
155	K7/K14	29248	123199	93952	+	59
156	K7/ORF16	29250	29275	26	+	18
157	K7/ORF16	29250	29293	44	+	79
158	K7/ORF16	29250	29320	71	+	40
159	K7/ORF50	29250	69274	40025	+	29
160	K7/ORF16	29252	29306	55	+	29
161	K7/ORF16	29252	29320	69	+	20
162	K7/ORF16	29252	29355	104	+	80
163	K7/ORF16	29252	29449	198	+	6340
164	K7/ORF16	29265	29320	56	+	78
165	K7/ORF16	29265	29323	59	+	49
166	K7/ORF16	29265	29331	67	+	11
167	K7/ORF16	29267	29574	308	+	7
168	K7/ORF16	29275	29331	57	+	29
169	K7/ORF16	29275	29340	66	+	7
170	K7/ORF21	29275	35952	6678	+	20
171	K7/ORF16	29294	29449	156	+	2147
172	K7/ORF16	29302	29323	22	+	29
173	K7/ORF16	29302	29340	39	+	27
174	K7/ORF16	29336	29368	33	+	14
175	K7/ORF16	29355	29426	72	+	11
176	K7/ORF16	29355	29622	268	+	7
177	ORF17.5/K6	29369	29459	91	-	21
178	ORF17.5/ORF29	29369	55874	26506	-	12
179	ORF17.5/ORF50	29369	75011	45643	-	32
180	ORF17.5/ORF55	29369	82503	53135	-	19
181	K7/ORF16	29388	29426	39	+	86
182	K7/ORF16	29394	29449	56	+	18089
183	K7/ORF16	29402	29449	48	+	68
184	K7/ORF16	29402	29574	173	+	47
185	K7/ORF16	29404	29449	46	+	93
186	K7/ORF16	29408	29574	167	+	192
187	K7/ORF16	29413	116115	86703	+	63
188	K7/ORF16	29420	29622	203	+	44
189	K7/ORF63	29420	84030	54611	+	15
190	K7/ORF16	29438	29590	153	+	1236
191	K7/ORF16	29440	29474	35	+	114
192	ORF17.5/K6	29446	29540	95	-	94
193	K7/ORF16	29450	29474	25	+	6254
194	K7/ORF16	29450	29561	112	+	5434
195	K7/ORF57	29450	82416	52967	+	16
196	K7/ORF16	29463	29553	91	+	22
197	K7/ORF16	29471	29622	152	+	25
198	K7/ORF16	29475	29624	150	+	21
199	K7/ORF16	29483	29553	71	+	31
200	K7/ORF16	29516	29561	46	+	357010
201	K7/ORF25	29593	44055	14463	+	17
202	ORF17.5/K6	29625	29658	34	-	12
203	K7/ORF57	29676	82397	52722	+	49
204	ORF17.5	30792	31089	298	-	20
205	ORF17.5	30921	30965	45	-	17
206	ORF16/ORF18	31331	32105	775	+	24
207	ORF16/ORF44	31331	64691	33361	+	18
208	ORF16/ORF50	31331	72387	41057	+	32
209	ORF16/K8.1	31331	76248	44918	+	37
210	ORF23/ORF20	35463	35621	159	-	26
211	ORF22	37548	37569	22	+	24	Y	Y
212	ORF22/ORF25	39858	40026	169	+	13
213	ORF22/ORF25	40032	41375	1344	+	10
214	ORF23-24	40311	40398	88	-	59	Y	Y
215	K7/ORF57	41201	42146	946	+	27
216	ORF22/ORF25	42096	42464	369	+	26
217	ORF22/ORF25	42208	42437	230	+	12
218	ORF22/ORF25	42208	42464	257	+	42
219	ORF29/ORF24	42841	43386	546	-	11
220	ORF29/ORF24	42841	45099	2259	-	76
221	ORF29/ORF24	42841	45153	2313	-	33
222	ORF29/ORF24	42841	46785	3945	-	204
223	ORF29/ORF24	42841	47380	4540	-	101
224	ORF29/ORF47	42841	69977	27137	-	11
225	ORF26	47255	47580	326	+	18	Y	Y
226	ORF26	47385	47451	67	+	23	Y	Y
227	ORF29/ORF24	47753	47785	33	-	45
228	ORF26	47763	48344	582	+	8	Y	Y
229	ORF27/ORF50	48565	72387	23823	+	24
230	ORF28	48929	48994	66	+	9
231	ORF28	48995	49041	47	+	24
232	ORF28/ORF30	49094	49310	217	+	18
233	ORF28/ORF30	49347	49964	618	+	20
234	ORF28/ORF31	49347	50593	1247	+	312
235	ORF28/ORF44	49347	64691	15345	+	16
236	ORF28/ORF50	49347	69548	20202	+	21
237	ORF28/ORF50	49347	72387	23041	+	52
238	ORF29	50322	51352	1031	-	39
239	ORF29	50322	53571	3250	-	52
240	ORF29/ORF47	50322	69977	19656	-	17
241	ORF29	50653	50732	80	-	14
242	ORF31	50818	50957	140	+	96	Y	Y
243	ORF31/ORF34	51049	53835	2787	+	17
244	ORF29	52312	52356	45	-	199
245	ORF33	52840	53003	164	+	11	Y	Y
246	ORF29	52931	52970	40	-	33
247	ORF29	52971	53021	51	-	1484
248	ORF33/ORF34	53186	53835	650	+	8	Y	Y
249	ORF33-50	53186	72387	19202	+	12
250	ORF29	53468	53490	23	-	96
251	ORF33/ORF34	54187	54675	489	+	16
252	ORF39/ORF29	54591	54811	221	-	70
253	ORF35	55543	55574	32	+	20	Y	Y
254	ORF39/ORF29	55797	56696	900	-	11
255	ORF39/ORF30	56164	56519	356	-	55
256	ORF39/ORF31	56281	56526	246	-	75
257	ORF39/ORF32	56458	56665	208	-	15
258	ORF39/ORF33	56761	58121	1361	-	8
259	ORF38/ORF40	58709	60019	1311	+	18
260	ORF38/ORF40	58709	60757	2049	+	13
261	ORF38/ORF44	58709	64691	5983	+	7
262	ORF38/ORF50	58709	72387	13679	+	101
263	ORF39	59040	59181	142	-	181
264	ORF40	60427	60757	331	+	10
265	ORF40/ORF41	61474	61600	127	+	1022	Y	Y
266	ORF40/ORF44	61474	64691	3218	+	200
267	ORF40/ORF50	61474	67761	6288	+	19
268	ORF40/ORF50	61474	72387	10914	+	256
269	ORF41/ORF44	63369	63593	225	+	15
270	ORF41/ORF44	63369	63830	462	+	8
271	ORF41/ORF44	63369	64691	1323	+	987
272	ORF41/ORF50	63369	67761	4393	+	19
273	ORF43	63693	63770	78	-	14	Y
274	ORF41/ORF44	63891	64255	365	+	47
275	ORF41/ORF44	63891	64691	801	+	335
276	ORF44-50	66779	72387	5609	+	69
277	ORF45/ORF43	67133	67154	22	-	93
278	ORF44/ORF50	67482	67577	96	+	202
279	ORF44/ORF50	67579	67857	279	+	37
280	ORF45-47	68263	69389	1127	-	8	Y	Y
281	ORF45/ORF46	68300	68402	103	-	9	Y	Y
282	ORF45/ORF46	68414	68799	386	-	191	Y	Y
283	ORF45/ORF47	68414	69389	976	-	214	Y	Y
284	ORF46/ORF47	68414	69977	1564	-	93	Y	Y
285	ORF46/ORF49	68414	74320	5907	-	7
286	ORF46	68651	68964	314	-	86	Y	Y
287	ORF44/ORF50	68746	69548	803	+	63
288	ORF44/ORF50	68746	72387	3642	+	15
289	ORF46/ORF48	69026	69977	952	-	37	Y	Y
290	ORF46/ORF48	69092	69977	886	-	33	Y	Y
291	ORF44/ORF50	69659	70504	846	+	65
292	ORF44/ORF50	69659	72387	2729	+	271
293	ORF44/K8	69659	75286	5628	+	8
294	ORF44/ORF50	70452	70504	53	+	17
295	ORF50	71430	72387	958	+	5740	Y
296	ORF50	71728	72387	660	+	59	Y
297	ORF50	71911	71978	68	+	184	Y
298	ORF50	72142	72387	246	+	139	Y
299	ORF49/ORF52	72305	76466	4162	-	25
300	ORF50	72462	72532	71	+	11	Y
301	ORF50	73702	73940	239	+	15	Y
302	ORF52/ORF49	73889	74320	432	-	15
303	ORF52/ORF49	74189	74260	72	-	56
304	K8	75140	75286	147	+	5222	Y	Y
305	K8	75380	75460	81	+	5327	Y	Y
306	K8./K8.1	75655	76248	594	+	2617	Y	Y
307	K8.1	75972	76248	277	+	14769	Y	Y
308	K8.1	76155	76248	94	+	5153	Y	Y
309	K8.1	76157	76248	92	+	556	Y	Y
310	ORF55/ORF53	77929	78042	114	-	8
311	ORF54/ORF56	78631	78776	146	+	7
312	ORF57	81935	82042	108	+	17305	Y	Y
313	ORF57/ORF63	82792	83362	571	+	4083
314	ORF57/ORF63	82792	83434	643	+	20
315	ORF57/ORF63	86209	86468	260	+	45
316	K10	86950	87143	194	-	34
317	K10	87778	87802	25	-	18
318	K10	88160	88260	101	-	1329
319	K10/K10.5	88616	88851	236	-	320
320	K10-10.5	88616	89863	1248	-	13
321	K10-10.5	88616	90223	1608	-	42
322	K10-11	88616	92322	3707	-	15
323	K10-11	88616	92384	3769	-	11
324	K10-ORF61	88616	98916	10301	-	10
325	K10-ORF67	88616	114314	25699	-	74
326	K10/K12	88616	115270	26655	-	43
327	K10/K12	88616	116766	28151	-	57
328	K10/K12	88616	119100	30485	-	31
329	ORF57/ORF63	89386	89449	64	+	9
330	ORF57/ORF63	90390	90833	444	+	39
331	K10.5	90663	90756	94	-	2066
332	K10.5-ORF65	90663	112247	21585	-	12
333	ORF57/ORF63	92130	92204	75	+	27
334	ORF57/ORF63	92642	92815	174	+	500
335	K11	93336	93456	121	-	675
336	ORF57/ORF63	94455	94537	83	+	110
337	ORF57/ORF63	94464	94537	74	+	35
338	ORF57/ORF63	94653	94688	36	+	605
339	ORF58	95015	95073	59	-	65	Y	Y
340	ORF61	99534	99994	461	-	8	Y	Y
341	ORF61	99543	99642	100	-	12	Y	Y
342	ORF65/ORF62	102701	102859	159	-	17
343	ORF63	103034	103321	288	+	18
344	ORF65/ORF62	103151	103351	201	-	50
345	ORF64	104906	105086	181	+	187
346	ORF66/K12	112611	116766	4156	-	23
347	ORF66-67	112614	114314	1701	-	23	Y	Y
348	ORF66-67A	112614	114450	1837	-	22	Y
349	ORF66/K12	112614	116766	4153	-	49
350	ORF66/ORF71	112614	119100	6487	-	81
351	ORF66	113134	114314	1181	-	10	Y	Y
352	ORF66	113186	114314	1129	-	23	Y	Y
353	ORF66	113403	113842	440	-	15	Y	Y
354	ORF67A/K12	114557	114852	296	-	19
355	ORF67A/ORF71	114557	119100	4544	-	255
356	ORF67A/ORF72	115271	119100	3830	-	34
357	K12/ORF67A	116238	116406	169	-	916
358	K12/ORF67A	116508	116551	44	-	36
359	K12/ORF67A	116974	117166	193	-	35
360	ORF71/K12	119242	119391	150	-	19
361	K12/ORF73	119242	124037	4796	-	11
362	ORF69/ORF74	121120	129693	8574	+	25
363	ORF72/ORF75	124220	128138	3919	-	26
364	ORF75/ORF73	127640	128592	953	-	27
365	ORF75/ORF74	127888	128138	251	-	16
366	K14/ORF74	129546	129693	148	+	714	Y	Y
367	ORF75	132760	132867	108	-	9	Y	Y
368	K15	135465	135549	85	-	38	Y
369	K15	135652	135733	82	-	15	Y
370	K15	136077	136153	77	-	27	Y
371	K15	136244	136331	88	-	48	Y
372	K15	136575	136657	83	-	143	Y
							71 in total	50 in total
