# Supplementary material for: The RNA quality control pathway nonsense-mediated mRNA decay targets cellular and viral RNAs to restrict KSHV
Source: Nat Commun. 2020 Jul 3;11:3345. doi: 10.1038/s41467-020-17151-2 (PMC7334219; doi:10.1038/s41467-020-17151-2)
Supplement: Supplementary file 5 — Supplementary Data 2 [file 41467_2020_17151_MOESM5_ESM.xlsx]

## Sheet: Supplementary Table 2. Splicing
Supplementary Data 2. Splice-site junctions identified in TREx-BCBL1-RTA
	Gene(s)	start	end	width	strand	total_uniq_counts	In clustered genes sharing downstream poly(A) site (Y=Yes)	Downstream of termination codons (Y=Yes)
1	K1/ORF4	967	2609	1643	+	261	Y	Y
2	ORF4	2235	2609	375	+	21	Y	Y
3	K2/	7454	8067	614	-	9
4	K2	17298	17338	41	-	7	Y	Y
5	ORF11/K7	17367	17464	98	+	35
6	ORF70/K3	19561	19676	116	-	7	Y	Y
7	ORF70/K3	19561	19680	120	-	27	Y	Y
8	ORF70/K3	19561	19702	142	-	6	Y	Y
9	ORF70/K3	19561	20034	474	-	5193	Y	Y
10	ORF70/K3	19561	20363	803	-	26	Y	Y
11	ORF70/K3	19561	20788	1228	-	11	Y	Y
12	ORF70	20249	20363	115	-	10	Y
13	ORF70	20249	20788	540	-	1032	Y
14	K4/ORF70	20249	21197	949	-	10
15	K6/K5	26455	26622	168	-	201
16	K6/K6	26455	26660	206	-	420
17	K6/K7	26455	27472	1018	-	16
18	K6/K8	26455	27488	1034	-	34
19	K6/K9	26455	27553	1099	-	6
20	K6/K10	26455	28071	1617	-	8
21	ORF17.5/K6	27400	27488	89	-	20
22	K7/ORF16	28717	29265	549	+	17
23	ORF17.5/K6	28779	28978	200	-	8
24	K7	28829	28946	118	+	6
25	ORF17.5/K6	28831	28895	65	-	9
26	ORF17.5/K6	29027	29054	28	-	24
27	K7/ORF16	29069	29101	33	+	6
28	K7/ORF16	29078	29112	35	+	31
29	K7/ORF16	29113	29306	194	+	228
30	K7/ORF16	29135	38622	9488	+	7
31	K7/ORF16	29161	29289	129	+	6
32	K7/ORF16	29190	29265	76	+	9
33	K7/K8	29302	74605	45304	+	6
34	K7/ORF16	29450	29561	112	+	259
35	K7/ORF16	29516	29561	46	+	1810
36	ORF29/24	42841	45099	2259	-	8
37	ORF47/29	42841	69977	27137	-	8
38	ORF29	50322	53571	3250	-	8
39	ORF29/47	50322	69977	19656	-	16
40	ORF38/50	58709	72387	13679	+	15
41	ORF40/41	61474	61600	127	+	23	Y	Y
42	ORF40/44	61474	64691	3218	+	7
43	ORF41/44	63369	64691	1323	+	6
44	ORF46/47	68414	69977	1564	-	15	Y	Y
45	ORF46/47	69092	69977	886	-	8	Y	Y
46	ORF50	71430	72387	958	+	366	Y
47	K8	75140	75286	147	+	2206	Y	Y
48	K8	75380	75460	81	+	1458	Y	Y
49	K8-8.1	75655	76248	594	+	1437	Y	Y
50	K8.1	75972	76248	277	+	188	Y	Y
51	K8.1	76155	76248	94	+	213	Y	Y
52	K8.1	76157	76248	92	+	22	Y	Y
53	ORF57	81935	82042	108	+	659	Y	Y
54	K10.4	90663	90756	94	-	156
55	ORF57/63	92642	92815	174	+	9
56	K11	93336	93456	121	-	18
57	ORF65/62	102701	102859	159	-	7
58	K12/ORF67A	115271	116766	1496	-	12
59	ORF71/72	119242	124037	4796	-	12	Y	Y
60	ORF69/74	121120	129693	8574	+	21
61	ORF69/K14	122942	122977	36	+	9
62	ORF75/73	129100	129163	64	-	6
63	K14/ORF74	129546	129693	148	+	709	Y	Y
64	K15	135465	135549	85	-	25	Y
65	K15	135652	135733	82	-	7	Y
66	K15	136244	136331	88	-	58	Y
67	K15	136575	136657	83	-	73	Y
68	K15	136751	136859	109	-	53	Y
							29 in total	21 in total
