# Supplementary material for: The RNA quality control pathway nonsense-mediated mRNA decay targets cellular and viral RNAs to restrict KSHV
Source: Nat Commun. 2020 Jul 3;11:3345. doi: 10.1038/s41467-020-17151-2 (PMC7334219; doi:10.1038/s41467-020-17151-2)
Supplement: Supplementary file 6 — Supplementary Data 3 [file 41467_2020_17151_MOESM6_ESM.xlsx]

## Sheet: Supplemantary Table 3. p-UPF1 f
Supplementary Data 3. p-UPF1 fRIP enriched genes in latent TREx-BCBL1-RTA cells
gene_id	gene_name	log2Fold Change	log2CPM	padj	gene_type
ENSG00000227232.5	WASH7P	1.13142	3.10604	5.2e-10	unprocessed_pseudogene
ENSG00000268903.1	RP11-34P13.15	1.03339	2.73123	2.41e-05	processed_pseudogene
ENSG00000237094.11	RP4-669L17.10	2.39621	2.2737	5.26e-24	lincRNA
ENSG00000187961.13	KLHL17	1.38091	4.56643	6.22e-29	protein_coding
ENSG00000230415.1	RP5-902P8.10	1.33462	-0.0092489	0.0350124	lincRNA
ENSG00000169972.11	PUSL1	1.61933	4.17997	5.1e-36	protein_coding
ENSG00000221978.11	CCNL2	1.06806	7.63708	2.22e-44	protein_coding
ENSG00000224870.6	RP4-758J18.2	2.10256	5.26022	3.42e-90	processed_transcript
ENSG00000235098.8	ANKRD65	1.44692	3.3125	2.64e-18	protein_coding
ENSG00000225905.1	RP4-758J18.7	2.28961	-1.25482	0.0400037	antisense
ENSG00000225285.1	RP4-758J18.10	2.38332	-0.756835	0.0436978	lincRNA
ENSG00000179403.11	VWA1	1.11979	3.91679	1.12e-14	protein_coding
ENSG00000215014.4	RP5-832C2.5	1.40311	0.82295	0.00247681	lincRNA
ENSG00000116151.13	MORN1	1.4344	3.66139	2.22e-21	protein_coding
ENSG00000149527.17	PLCH2	1.26945	2.70765	0.0347584	protein_coding
ENSG00000238164.6	RP3-395M20.8	1.32285	4.96446	1.23e-20	antisense
ENSG00000157873.17	TNFRSF14	1.17629	6.29111	2.41e-33	protein_coding
ENSG00000157870.14	FAM213B	1.49258	4.37012	1.48e-30	protein_coding
ENSG00000142606.15	MMEL1	1.07806	4.51131	4.95e-12	protein_coding
ENSG00000130762.14	ARHGEF16	6.40769	2.07842	8.99e-07	protein_coding
ENSG00000227589.1	RP5-1092A11.5	1.50808	3.39683	1.21e-13	antisense
ENSG00000227372.10	TP73-AS1	1.17498	6.85036	2.83e-47	antisense
ENSG00000162413.16	KLHL21	1.62684	6.64853	9.49e-84	protein_coding
ENSG00000116273.5	PHF13	1.64794	6.98207	1.13e-92	protein_coding
ENSG00000041988.15	THAP3	1.49451	4.82924	2.87e-39	protein_coding
ENSG00000049245.12	VAMP3	1.3587	5.70685	4.1e-46	protein_coding
ENSG00000049246.14	PER3	1.06957	2.71717	3.65e-06	protein_coding
ENSG00000175262.14	C1orf127	1.02996	1.09132	0.0207149	protein_coding
ENSG00000132879.13	FBXO44	1.75763	4.39273	6.85e-42	protein_coding
ENSG00000116663.10	FBXO6	1.22601	1.93648	2.68e-05	protein_coding
ENSG00000177000.10	MTHFR	1.44871	7.21521	8.63e-73	protein_coding
ENSG00000120949.14	TNFRSF8	1.02005	6.46626	1.08e-33	protein_coding
ENSG00000142634.12	EFHD2	1.38454	8.88721	2.57e-86	protein_coding
ENSG00000233954.6	UQCRHL	1.24936	2.29313	1.99e-06	protein_coding
ENSG00000132881.11	RSG1	1.08957	2.94175	9.2e-09	protein_coding
ENSG00000157191.19	NECAP2	1.05146	6.1539	3.61e-32	protein_coding
ENSG00000219481.10	NBPF1	1.00483	4.5211	4.9e-17	protein_coding
ENSG00000186301.8	MST1P2	2.55264	2.77638	1.38e-37	unprocessed_pseudogene
ENSG00000186715.10	MST1L	2.52749	0.253906	5.59e-07	transcribed_unprocessed_pseudogene
ENSG00000053372.4	MRTO4	1.03153	6.50168	2.82e-34	protein_coding
ENSG00000040487.12	PQLC2	1.54096	4.36822	2.79e-33	protein_coding
ENSG00000235185.1	RP5-1056L3.1	4.94414	-0.950577	0.0315884	antisense
ENSG00000162543.5	UBXN10	2.38098	3.50478	5.39e-49	protein_coding
ENSG00000090432.6	MUL1	2.25194	6.22235	2.35e-136	protein_coding
ENSG00000231105.1	RP5-1071N3.1	1.09376	4.5476	1.63e-08	antisense
ENSG00000142794.18	NBPF3	1.11011	3.65162	1.94e-13	protein_coding
ENSG00000125945.14	ZNF436	1.39476	3.82927	1.98e-20	protein_coding
ENSG00000007968.6	E2F2	1.28869	7.62078	4.75e-64	protein_coding
ENSG00000117318.8	ID3	1.0199	1.93683	0.0111319	protein_coding
ENSG00000057757.9	PITHD1	1.42872	5.63609	2.38e-50	protein_coding
ENSG00000117305.14	HMGCL	1.07416	3.9038	4.39e-14	protein_coding
ENSG00000142677.3	IL22RA1	1.1886	0.419764	0.0415707	protein_coding
ENSG00000185436.11	IFNLR1	2.3122	-0.309361	0.00839677	protein_coding
ENSG00000117616.17	RSRP1	1.21863	6.86833	3.52e-51	protein_coding
ENSG00000117640.17	MTFR1L	1.0407	4.5634	1.56e-18	protein_coding
ENSG00000182749.5	PAQR7	2.28409	2.3387	1.41e-22	protein_coding
ENSG00000142669.13	SH3BGRL3	1.03326	4.1338	3.39e-13	protein_coding
ENSG00000142751.14	GPN2	1.13134	6.38863	7.17e-40	protein_coding
ENSG00000198746.12	GPATCH3	1.54497	4.78642	2.59e-41	protein_coding
ENSG00000186501.14	TMEM222	1.45236	6.73039	4.86e-70	protein_coding
ENSG00000142733.14	MAP3K6	1.0613	3.8904	1.03e-13	protein_coding
ENSG00000000938.12	FGR	1.3033	3.35439	0.00221359	protein_coding
ENSG00000130775.15	THEMIS2	1.48688	2.15561	1.67e-09	protein_coding
ENSG00000130770.17	ATPIF1	1.19389	3.43311	4.96e-12	protein_coding
ENSG00000197989.13	SNHG12	1.50325	7.67369	5.86e-87	antisense
ENSG00000188060.6	RAB42	1.94474	2.60671	1.56e-16	protein_coding
ENSG00000162510.5	MATN1	1.44815	0.831569	0.0147879	protein_coding
ENSG00000186056.9	MATN1-AS1	1.51057	3.43426	1.01e-20	antisense
ENSG00000162511.7	LAPTM5	1.09034	7.91086	8.48e-48	protein_coding
ENSG00000162517.12	PEF1	1.02193	5.23261	5.33e-23	protein_coding
ENSG00000084652.15	TXLNA	1.37159	8.16454	7.06e-78	protein_coding
ENSG00000160051.11	IQCC	2.32654	2.44275	4.08e-25	protein_coding
ENSG00000020129.15	NCDN	1.44594	6.55918	8.12e-67	protein_coding
ENSG00000142686.7	C1orf216	1.22022	4.29219	2.38e-22	protein_coding
ENSG00000116863.10	ADPRHL2	1.59194	5.52201	3e-60	protein_coding
ENSG00000163879.10	DNALI1	4.78944	-1.02619	0.0479869	protein_coding
ENSG00000116922.14	C1orf109	1.96773	5.55895	1.13e-90	protein_coding
ENSG00000134690.10	CDCA8	1.62019	7.23329	4.95e-93	protein_coding
ENSG00000185090.14	MANEAL	1.08409	5.89615	9.42e-32	protein_coding
ENSG00000183682.7	BMP8A	1.24009	2.53706	5.52e-08	protein_coding
ENSG00000163909.7	HEYL	1.18315	2.63056	7.39e-07	protein_coding
ENSG00000116983.12	HPCAL4	1.10869	2.36436	1.58e-06	protein_coding
ENSG00000116985.10	BMP8B	1.29603	5.77092	1.11e-43	protein_coding
ENSG00000066322.12	ELOVL1	1.0413	4.88764	6.52e-21	protein_coding
ENSG00000236200.5	KDM4A-AS1	1.54667	1.59995	4.51e-07	antisense
ENSG00000117408.10	IPO13	1.50555	6.23987	7.35e-67	protein_coding
ENSG00000132768.13	DPH2	1.19837	6.41931	3.77e-45	protein_coding
ENSG00000178028.13	DMAP1	1.19347	4.7877	5.34e-26	protein_coding
ENSG00000142959.4	BEST4	1.30896	1.79828	2.69e-05	protein_coding
ENSG00000132781.17	MUTYH	1.05647	4.4147	2.35e-17	protein_coding
ENSG00000132773.11	TOE1	1.38259	5.20707	3.23e-41	protein_coding
ENSG00000280670.2	CCDC163P	1.12327	2.79601	7.72e-09	protein_coding
ENSG00000117461.14	PIK3R3	1.41361	3.9199	1.21e-22	protein_coding
ENSG00000123080.10	CDKN2C	1.35863	4.27222	1.07e-26	protein_coding
ENSG00000162377.5	COA7	1.71775	6.27508	5.57e-86	protein_coding
ENSG00000219102.3	HNRNPA3P12	2.12978	-1.01335	0.0437264	processed_pseudogene
ENSG00000116205.10	TCEANC2	1.78989	5.61963	2.14e-78	protein_coding
ENSG00000162399.6	BSND	5.54286	-1.16345	0.00796464	protein_coding
ENSG00000169174.10	PCSK9	4.78459	1.14139	0.0174623	protein_coding
ENSG00000116717.11	GADD45A	1.73363	5.84397	1.02e-73	protein_coding
ENSG00000117228.9	GBP1	1.03564	4.30114	1.77e-16	protein_coding
ENSG00000162654.8	GBP4	3.63994	-1.75322	0.0489104	protein_coding
ENSG00000183347.14	GBP6	1.03751	2.20667	2.42e-05	protein_coding
ENSG00000231671.1	LINC01307	4.79794	-0.581075	0.0361169	lincRNA
ENSG00000237897.2	RP11-90H3.2	5.92317	-2.11503	0.0145253	processed_pseudogene
ENSG00000196427.13	NBPF4	1.17454	3.54568	1.1e-11	protein_coding
ENSG00000186086.16	NBPF6	1.72268	4.26256	1.14e-35	protein_coding
ENSG00000215717.5	TMEM167B	2.4029	5.29464	2.72e-116	protein_coding
ENSG00000174151.14	CYB561D1	1.02482	4.53373	1.22e-17	protein_coding
ENSG00000181754.6	AMIGO1	1.85665	3.397	2.49e-29	protein_coding
ENSG00000156097.12	GPR61	4.24516	-2.14776	0.0268602	protein_coding
ENSG00000116337.15	AMPD2	1.09534	5.81601	2.7e-32	protein_coding
ENSG00000134202.10	GSTM3	1.08413	2.53194	3.68e-06	protein_coding
ENSG00000184371.13	CSF1	1.51304	3.03187	7.03e-17	protein_coding
ENSG00000177272.8	KCNA3	1.34365	6.0817	2.9e-52	protein_coding
ENSG00000173947.13	PIFO	2.00336	-0.883481	0.0384078	protein_coding
ENSG00000197852.9	FAM212B	1.93116	4.37617	7.7e-53	protein_coding
ENSG00000228217.1	PNRC2P1	1.56825	0.898245	0.000254	processed_pseudogene
ENSG00000270231.3	NBPF8	1.05035	5.36482	1.63e-25	unprocessed_pseudogene
ENSG00000223345.3	HIST2H2BA	2.06615	0.241446	3.15e-05	transcribed_unprocessed_pseudogene
ENSG00000233430.3	RP11-403I13.9	1.0629	0.773261	0.0173535	unprocessed_pseudogene
ENSG00000266338.6	NBPF15	1.449	6.57124	8.21e-67	protein_coding
ENSG00000275291.1	U1	1.56492	0.966917	7.83e-05	snRNA
ENSG00000223612.3	RP11-289I10.2	1.06091	2.08883	2.95e-05	processed_pseudogene
ENSG00000186364.11	NUDT17	1.0512	2.71461	5.11e-07	protein_coding
ENSG00000265241.6	RBM8A	1.26828	7.02092	1.13e-56	protein_coding
ENSG00000265972.5	TXNIP	2.53103	7.84409	6.94e-199	protein_coding
ENSG00000274428.1	U1	1.04144	1.18482	0.00619393	snRNA
ENSG00000131791.7	PRKAB2	1.02686	5.21875	5.78e-23	protein_coding
ENSG00000224481.1	RP11-495P10.3	1.13263	0.734555	0.0305112	lincRNA
ENSG00000269713.7	NBPF9	1.24091	7.05219	1.92e-54	protein_coding
ENSG00000201699.1	RNU1-59P	3.18861	-0.998193	0.000444	snRNA
ENSG00000274423.1	RP11-544O24.2	1.58516	-0.324651	0.0285217	unprocessed_pseudogene
ENSG00000203814.6	HIST2H2BF	1.73139	7.93517	0.00227864	protein_coding
ENSG00000183598.3	HIST2H3D	1.15437	7.30977	0.0108875	protein_coding
ENSG00000270882.2	HIST2H4A	1.29836	5.12272	1.72e-22	protein_coding
ENSG00000184678.9	HIST2H2BE	1.67303	7.48967	0.00192166	protein_coding
ENSG00000220323.3	HIST2H2BD	1.91447	-0.848108	0.031875	processed_pseudogene
ENSG00000203852.3	HIST2H3A	1.21104	3.84074	5.06e-18	protein_coding
ENSG00000184260.5	HIST2H2AC	1.2647	7.46109	0.0329066	protein_coding
ENSG00000184270.4	HIST2H2AB	1.31418	5.41544	0.0213893	protein_coding
ENSG00000143382.13	ADAMTSL4	1.04738	4.90701	3.67e-19	protein_coding
ENSG00000143409.15	FAM63A	1.21038	4.24267	1.72e-20	protein_coding
ENSG00000197622.12	CDC42SE1	1.20133	7.69222	9.13e-57	protein_coding
ENSG00000163156.11	SCNM1	1.23439	4.72484	2e-26	protein_coding
ENSG00000163155.11	LYSMD1	1.01885	3.88886	2.76e-13	protein_coding
ENSG00000143367.15	TUFT1	1.34565	5.80378	3.33e-44	protein_coding
ENSG00000143450.15	OAZ3	1.3856	-0.0477156	0.0423276	protein_coding
ENSG00000249602.1	RP11-98D18.3	2.22262	0.798947	1.27e-06	antisense
ENSG00000182134.15	TDRKH	1.00644	4.34557	4.7e-15	protein_coding
ENSG00000203288.3	RP11-98D18.9	1.86635	-0.467425	0.0180729	antisense
ENSG00000229021.2	AL591893.1	1.20517	0.935956	0.010089	antisense
ENSG00000163191.5	S100A11	1.02762	4.77821	1.78e-17	protein_coding
ENSG00000160679.12	CHTOP	1.4164	7.23613	1.45e-72	protein_coding
ENSG00000272654.1	RP11-422P24.11	1.97389	0.327939	8.49e-05	lincRNA
ENSG00000177954.11	RPS27	1.45146	6.50124	7.49e-63	protein_coding
ENSG00000160712.12	IL6R	1.07379	4.76159	7.13e-20	protein_coding
ENSG00000163348.3	PYGO2	2.08927	7.76984	1.64e-162	protein_coding
ENSG00000163354.14	DCST2	2.06236	0.397286	7.36e-05	protein_coding
ENSG00000143590.13	EFNA3	1.74983	0.815868	0.00027	protein_coding
ENSG00000169242.11	EFNA1	2.50038	1.43922	3.65e-08	protein_coding
ENSG00000163462.17	TRIM46	1.22106	2.11259	8.09e-07	protein_coding
ENSG00000169231.13	THBS3	1.73425	4.63049	2.12e-48	protein_coding
ENSG00000236263.1	RP11-263K19.6	1.45541	2.58301	1.25e-12	antisense
ENSG00000160766.14	GBAP1	1.16849	4.04179	1.78e-18	transcribed_unprocessed_pseudogene
ENSG00000143630.9	HCN3	1.88951	4.04048	1.96e-43	protein_coding
ENSG00000203761.5	MSTO2P	1.29978	3.1723	5.39e-14	unprocessed_pseudogene
ENSG00000143622.10	RIT1	1.41208	5.32077	1.43e-44	protein_coding
ENSG00000198952.8	SMG5	1.68513	9.51932	5.81e-136	protein_coding
ENSG00000163472.18	TMEM79	1.52861	4.38909	3.76e-35	protein_coding
ENSG00000143319.16	ISG20L2	1.55757	7.98436	2.64e-97	protein_coding
ENSG00000143303.11	RRNAD1	1.14695	5.89207	2.71e-35	protein_coding
ENSG00000231434.1	RP11-144L1.8	1.50859	0.24693	0.0116325	processed_pseudogene
ENSG00000018625.14	ATP1A2	5.29527	2.10131	0.00179435	protein_coding
ENSG00000162734.12	PEA15	2.55787	7.19204	6.74e-212	protein_coding
ENSG00000117090.14	SLAMF1	1.31227	0.446122	0.00702122	protein_coding
ENSG00000026751.16	SLAMF7	1.62322	9.00885	7.62e-119	protein_coding
ENSG00000213080.3	RP11-312J18.5	1.54623	0.877219	0.000169	processed_pseudogene
ENSG00000158769.17	F11R	1.70703	7.44806	1.21e-106	protein_coding
ENSG00000158773.14	USF1	1.7892	7.23603	1.83e-111	protein_coding
ENSG00000158793.13	NIT1	1.23769	5.13926	1.24e-31	protein_coding
ENSG00000224985.1	RP11-297K8.2	1.8251	-0.262633	0.00595886	antisense
ENSG00000143258.15	USP21	1.34405	5.86202	4.5e-48	protein_coding
ENSG00000158859.9	ADAMTS4	1.52778	1.68947	5.11e-06	protein_coding
ENSG00000158882.12	TOMM40L	2.27904	6.22256	4.4e-141	protein_coding
ENSG00000081721.11	DUSP12	1.43984	6.10261	3.08e-57	protein_coding
ENSG00000239887.4	C1orf226	2.19309	2.57556	8.45e-26	protein_coding
ENSG00000273365.1	RP11-466F5.10	5.30736	-2.0136	0.0416934	lincRNA
ENSG00000215835.2	RP11-9L18.2	1.30613	1.74258	7.36e-06	processed_pseudogene
ENSG00000143167.11	GPA33	2.26088	1.05717	9.07e-10	protein_coding
ENSG00000120334.15	CENPL	1.04348	6.01713	6.15e-31	protein_coding
ENSG00000181101.7	SDCCAG3P2	4.03032	-2.2251	0.0478985	processed_pseudogene
ENSG00000235750.9	KIAA0040	1.24046	5.33773	1.09e-34	protein_coding
ENSG00000186283.13	TOR3A	1.08074	6.44567	1.07e-36	protein_coding
ENSG00000143340.6	FAM163A	2.35189	2.25766	0.0106072	protein_coding
ENSG00000153029.14	MR1	2.06113	5.83897	2.48e-105	protein_coding
ENSG00000135828.11	RNASEL	1.64238	2.96888	7.03e-19	protein_coding
ENSG00000143333.6	RGS16	1.62933	6.35365	0.00479756	protein_coding
ENSG00000116698.20	SMG7	1.60321	9.15312	2.64e-118	protein_coding
ENSG00000273004.1	GS1-279B7.2	1.25406	0.773491	0.00401233	lincRNA
ENSG00000116741.7	RGS2	2.21269	3.64685	1.19e-42	protein_coding
ENSG00000143355.15	LHX9	2.50837	-0.0633536	0.00151386	protein_coding
ENSG00000081248.10	CACNA1S	2.44118	3.3161	0.00528148	protein_coding
ENSG00000116857.16	TMEM9	1.927	5.54556	1.19e-84	protein_coding
ENSG00000198892.6	SHISA4	1.24703	0.465915	0.0236541	protein_coding
ENSG00000243323.5	PTPRVP	2.22181	1.76719	4.48e-05	unitary_pseudogene
ENSG00000236439.4	RP11-175B9.3	2.37796	0.36605	0.000116	processed_pseudogene
ENSG00000159348.12	CYB5R1	1.33596	5.00323	1.61e-34	protein_coding
ENSG00000143847.15	PPFIA4	2.2406	5.86363	1.23e-126	protein_coding
ENSG00000122188.12	LAX1	2.34678	7.03398	8.23e-169	protein_coding
ENSG00000163545.8	NUAK2	1.38727	7.56504	5.49e-10	protein_coding
ENSG00000117280.12	RAB29	1.62513	4.99368	4.49e-50	protein_coding
ENSG00000123836.14	PFKFB2	1.39211	1.72113	1.19e-06	protein_coding
ENSG00000076356.6	PLXNA2	1.00865	7.17297	3.14e-37	protein_coding
ENSG00000259815.1	RP11-565N2.2	2.01583	-0.580313	0.00532722	lincRNA
ENSG00000162757.4	C1orf74	1.03005	3.7132	1.45e-12	protein_coding
ENSG00000234004.4	RP11-543B16.1	1.33532	0.980529	0.00362317	processed_pseudogene
ENSG00000198468.7	FLVCR1-AS1	1.07007	1.57361	0.000799	lincRNA
ENSG00000215817.4	ZC3H11B	1.22377	2.71828	1.19e-09	processed_pseudogene
ENSG00000188460.4	ACTBP11	1.05123	1.00658	0.0109679	processed_pseudogene
ENSG00000272645.3	GTF2IP20	1.78481	5.64166	2.5e-76	transcribed_unprocessed_pseudogene
ENSG00000081692.12	JMJD4	1.75662	5.88428	1.63e-78	protein_coding
ENSG00000143793.12	C1orf35	1.12538	3.0305	6.67e-10	protein_coding
ENSG00000162910.18	MRPL55	1.00415	3.81336	2.15e-11	protein_coding
ENSG00000181873.12	IBA57	1.99247	5.98417	8.91e-105	protein_coding
ENSG00000154370.13	TRIM11	1.72995	6.99854	2.98e-101	protein_coding
ENSG00000119280.16	C1orf198	1.80458	4.83796	1.98e-58	protein_coding
ENSG00000119283.15	TRIM67	3.80875	-1.46863	0.0206047	protein_coding
ENSG00000273058.2	RP11-385F5.5	2.52528	1.0477	7.23e-11	antisense
ENSG00000253326.2	RP11-261C10.7	2.16953	0.0987032	0.000323	processed_pseudogene
ENSG00000214837.8	LINC01347	1.03204	4.10979	1.34e-14	transcribed_unprocessed_pseudogene
ENSG00000153187.16	HNRNPU	1.17121	7.70483	9.28e-54	protein_coding
ENSG00000223519.7	KIF28P	1.24179	5.41583	2.95e-34	unitary_pseudogene
ENSG00000227953.6	LINC01341	1.52258	5.82606	3.99e-57	processed_transcript
ENSG00000175137.10	SH3BP5L	1.17776	6.29142	3.46e-42	protein_coding
ENSG00000151353.14	TMEM18	1.71557	4.32618	1.09e-43	protein_coding
ENSG00000171865.9	RNASEH1	1.03165	4.5961	2.07e-18	protein_coding
ENSG00000271855.1	RP11-214N9.1	2.7757	1.37859	0.000221	lincRNA
ENSG00000240687.1	RP11-521D12.1	1.15833	0.474365	0.0186827	lincRNA
ENSG00000244260.1	RP11-521D12.2	1.22207	0.480611	0.0302848	lincRNA
ENSG00000257135.5	RP11-320M2.1	1.83589	1.2159	1.99e-07	lincRNA
ENSG00000272275.1	RP11-791G15.2	3.22188	2.19754	7.88e-37	lincRNA
ENSG00000134324.11	LPIN1	1.28289	6.61337	7.67e-54	protein_coding
ENSG00000143878.9	RHOB	1.19296	7.50345	0.0183737	protein_coding
ENSG00000163026.11	C2orf44	1.78376	5.70944	1.05e-79	protein_coding
ENSG00000138073.13	PREB	1.43617	5.73007	3.13e-52	protein_coding
ENSG00000163794.6	UCN	1.49721	2.75875	5.46e-14	protein_coding
ENSG00000163795.13	ZNF513	1.20419	5.29266	5.67e-32	protein_coding
ENSG00000119801.12	YPEL5	1.77828	3.58065	7.03e-26	protein_coding
ENSG00000231043.3	AC007238.1	1.03342	1.76714	0.00168487	processed_pseudogene
ENSG00000212978.6	AC016747.3	1.17933	4.06995	8.63e-19	processed_transcript
ENSG00000173209.22	AHSA2	1.04324	7.7617	2.9e-43	protein_coding
ENSG00000225889.7	AC074289.1	1.142	2.42691	1.38e-07	antisense
ENSG00000233694.5	AC007365.1	1.51149	0.344413	0.0104609	lincRNA
ENSG00000115902.10	SLC1A4	2.03931	9.75091	5.23e-199	protein_coding
ENSG00000124380.10	SNRNP27	1.01974	3.31548	2.84e-09	protein_coding
ENSG00000035141.7	FAM136A	1.06089	6.30199	3.48e-34	protein_coding
ENSG00000116096.5	SPR	1.22514	3.72149	3.46e-15	protein_coding
ENSG00000135632.11	SMYD5	1.25006	6.64213	3.1e-51	protein_coding
ENSG00000163013.11	FBXO41	1.06949	8.41719	5.63e-50	protein_coding
ENSG00000274049.4	INO80B-WBP1	1.52827	2.39298	7.35e-11	protein_coding
ENSG00000135637.13	CCDC142	1.28472	6.19908	1e-48	protein_coding
ENSG00000115282.19	TTC31	1.14682	4.90264	1.04e-25	protein_coding
ENSG00000179528.15	LBX2	1.12567	2.01637	1.73e-05	protein_coding
ENSG00000115289.12	PCGF1	1.09204	3.57912	1.18e-12	protein_coding
ENSG00000115325.13	DOK1	1.61615	5.90786	8.28e-68	protein_coding
ENSG00000272711.1	RP11-259N19.1	1.41439	2.22031	5.74e-09	lincRNA
ENSG00000214429.3	CYCSP6	1.03608	1.94686	0.000435	processed_pseudogene
ENSG00000152291.13	TGOLN2	1.1522	8.55711	1.42e-58	protein_coding
ENSG00000115459.17	ELMOD3	1.19843	4.60047	6.9e-24	protein_coding
ENSG00000168894.9	RNF181	1.04835	4.31544	3.26e-16	protein_coding
ENSG00000273080.1	RP11-301O19.1	1.54499	0.944601	7.95e-05	antisense
ENSG00000231259.4	AC125232.1	1.24767	4.84607	2.55e-29	unprocessed_pseudogene
ENSG00000266931.1	RP11-1252D15.1	2.17888	1.2452	8.87e-11	unprocessed_pseudogene
ENSG00000239951.1	IGKV3-20	1.69135	5.14858	5.83e-55	IG_V_gene
ENSG00000211625.2	IGKV3D-20	1.41406	0.983406	0.00137843	IG_V_gene
ENSG00000275111.4	ZNF2	1.55281	3.30249	4.24e-21	protein_coding
ENSG00000155066.15	PROM2	2.61203	1.48526	0.0180477	protein_coding
ENSG00000144021.2	CIAO1	1.98677	7.97327	2.64e-153	protein_coding
ENSG00000114982.17	KANSL3	1.11668	7.09634	4.98e-45	protein_coding
ENSG00000249715.9	FER1L5	4.9611	-1.13671	0.0350369	protein_coding
ENSG00000115073.7	ACTR1B	1.06791	6.15797	1.05e-33	protein_coding
ENSG00000135953.10	MFSD9	1.75118	4.90935	2.57e-56	protein_coding
ENSG00000282033.1	RP11-506F3.1	5.64858	-2.5516	0.049961	lincRNA
ENSG00000175772.10	LINC01106	1.20918	0.478874	0.0134277	lincRNA
ENSG00000125618.16	PAX8	1.45365	1.4766	3.63e-06	protein_coding
ENSG00000146556.14	WASH2P	1.09366	4.72201	6.36e-21	transcribed_unprocessed_pseudogene
ENSG00000125633.10	CCDC93	1.99064	7.61559	6.51e-146	protein_coding
ENSG00000226856.5	AC093901.1	1.38433	1.05597	0.000634	lincRNA
ENSG00000155368.16	DBI	1.1719	3.39577	2.8e-11	protein_coding
ENSG00000173349.5	SFT2D3	1.63512	3.89918	8.57e-32	protein_coding
ENSG00000144231.10	POLR2D	1.07143	6.92664	2.29e-40	protein_coding
ENSG00000144233.9	AMMECR1L	1.12734	6.70405	3.87e-43	protein_coding
ENSG00000272667.1	RP11-395A13.2	1.05412	1.06958	0.0159013	lincRNA
ENSG00000136710.9	CCDC115	1.48848	4.1758	6.42e-27	protein_coding
ENSG00000136718.9	IMP4	2.13709	7.47229	1.68e-162	protein_coding
ENSG00000152102.17	FAM168B	1.48237	8.55998	4.72e-95	protein_coding
ENSG00000163040.14	CCDC74A	1.04683	4.28066	1.62e-15	protein_coding
ENSG00000227347.1	HNRNPKP2	1.20832	0.498198	0.0145822	processed_pseudogene
ENSG00000231079.7	AC105402.4	2.47699	-0.537102	0.00406118	antisense
ENSG00000230562.3	FAM133DP	2.25708	-0.919702	0.0270965	processed_pseudogene
ENSG00000228507.1	DAP3P2	2.53548	-1.44306	0.0435428	processed_pseudogene
ENSG00000144355.14	DLX1	1.28659	1.83198	6.45e-06	protein_coding
ENSG00000115844.10	DLX2	1.68838	0.398756	0.00798981	protein_coding
ENSG00000226963.1	AC078883.4	5.90119	-2.01282	0.0126428	antisense
ENSG00000204311.12	DFNB59	1.06409	0.778917	0.0195782	protein_coding
ENSG00000177855.8	CACYBPP2	1.30735	1.39	0.000425	processed_pseudogene
ENSG00000237877.6	LINC01473	1.38822	0.590727	0.00382626	lincRNA
ENSG00000213104.3	NPM1P46	1.06891	1.57018	0.00260041	processed_pseudogene
ENSG00000115541.10	HSPE1	1.7326	1.08186	3.8e-06	protein_coding
ENSG00000003402.19	CFLAR	1.25641	7.98193	5.81e-64	protein_coding
ENSG00000188282.12	RUFY4	1.21907	0.651735	0.013705	protein_coding
ENSG00000135926.12	TMBIM1	1.78807	6.34574	8.16e-90	protein_coding
ENSG00000074582.12	BCS1L	1.31661	5.15826	1.61e-36	protein_coding
ENSG00000115649.15	CNPPD1	1.08564	5.48893	1.26e-28	protein_coding
ENSG00000158552.12	ZFAND2B	1.01907	3.10443	2.12e-08	protein_coding
ENSG00000115661.13	STK16	2.06451	4.85236	4.49e-74	protein_coding
ENSG00000135924.15	DNAJB2	2.31312	6.19645	1.83e-139	protein_coding
ENSG00000175084.11	DES	5.28642	-0.45163	0.00828319	protein_coding
ENSG00000072195.14	SPEG	1.25807	2.93996	5.81e-11	protein_coding
ENSG00000188760.10	TMEM198	2.04398	0.979732	7.52e-08	protein_coding
ENSG00000135898.9	GPR55	4.37488	0.945698	1.4e-23	protein_coding
ENSG00000222032.1	AC112721.2	1.09537	4.96712	7.83e-23	lincRNA
ENSG00000144485.10	HES6	1.83457	4.98497	4.31e-57	protein_coding
ENSG00000065802.11	ASB1	1.27131	6.6612	3.52e-54	protein_coding
ENSG00000229915.1	AC016999.2	6.73472	-1.94707	0.00133418	antisense
ENSG00000188542.9	DUSP28	1.40827	3.66891	4.47e-20	protein_coding
ENSG00000168395.14	ING5	1.40008	6.82663	7.1e-67	protein_coding
ENSG00000188389.10	PDCD1	1.2072	2.70604	4.59e-09	protein_coding
ENSG00000241553.12	ARPC4	1.94643	2.36701	4.03e-16	protein_coding
ENSG00000186162.10	CIDECP	1.11858	4.66038	6.38e-21	transcribed_unprocessed_pseudogene
ENSG00000157014.10	TATDN2	1.06897	5.24747	6.03e-25	protein_coding
ENSG00000157103.10	SLC6A1	3.80114	-1.52865	0.0231458	protein_coding
ENSG00000163517.14	HDAC11	2.19132	3.2628	7.62e-31	protein_coding
ENSG00000154781.15	CCDC174	2.44819	6.02246	5.73e-153	protein_coding
ENSG00000131368.7	MRPS25	1.22674	7.32991	6.06e-56	protein_coding
ENSG00000131381.12	RBSN	1.10393	6.66698	9.85e-41	protein_coding
ENSG00000144597.13	EAF1	1.40349	7.62714	9.19e-76	protein_coding
ENSG00000132967.9	HMGB1P5	1.00711	2.29754	8.31e-05	transcribed_processed_pseudogene
ENSG00000270194.1	RP11-259K5.2	2.41245	0.299898	5.74e-06	antisense
ENSG00000114745.13	GORASP1	1.59054	4.80929	1.91e-44	protein_coding
ENSG00000144659.10	SLC25A38	2.20898	6.04493	7.63e-129	protein_coding
ENSG00000093183.13	SEC22C	1.24483	5.46292	4.89e-37	protein_coding
ENSG00000169981.10	ZNF35	1.10208	5.03279	5.09e-25	protein_coding
ENSG00000230530.1	LIMD1-AS1	1.29012	0.254388	0.0190132	antisense
ENSG00000163817.15	SLC6A20	1.15343	3.01099	5.33e-07	protein_coding
ENSG00000163823.3	CCR1	2.19104	-0.399165	0.000661	protein_coding
ENSG00000121807.5	CCR2	1.22709	5.33345	2.6e-35	protein_coding
ENSG00000160791.13	CCR5	2.34919	4.37269	1.3e-80	protein_coding
ENSG00000012223.12	LTF	1.65902	1.72573	0.0147567	protein_coding
ENSG00000178038.16	ALS2CL	1.05963	5.67416	0.0499361	protein_coding
ENSG00000206549.12	PRSS50	4.49752	1.96282	6.71e-07	protein_coding
ENSG00000178055.11	PRSS42	2.06886	0.0931245	0.00153131	protein_coding
ENSG00000228638.1	FCF1P2	2.20815	0.595037	5.48e-07	processed_pseudogene
ENSG00000172113.8	NME6	1.72269	4.19609	9.18e-41	protein_coding
ENSG00000114268.11	PFKFB4	1.89257	5.03663	2.66e-71	protein_coding
ENSG00000221883.2	ARIH2OS	1.24358	1.4641	0.000329	protein_coding
ENSG00000178057.14	NDUFAF3	1.02614	4.95063	6.24e-20	protein_coding
ENSG00000185909.14	KLHDC8B	1.48687	1.99853	2.27e-08	protein_coding
ENSG00000236980.9	C3orf84	1.63033	0.307978	0.0257629	protein_coding
ENSG00000188315.7	C3orf62	1.51444	5.1306	6.45e-48	protein_coding
ENSG00000145022.4	TCTA	1.41951	4.37962	1.55e-29	protein_coding
ENSG00000173531.15	MST1	2.59722	3.17473	2.24e-46	protein_coding
ENSG00000173540.12	GMPPB	2.33688	5.72056	1.83e-129	protein_coding
ENSG00000012171.17	SEMA3B	1.54204	2.29699	9.68e-11	protein_coding
ENSG00000186792.16	HYAL3	1.11484	2.42144	2.27e-06	protein_coding
ENSG00000068028.17	RASSF1	1.62759	6.67882	4.75e-86	protein_coding
ENSG00000114388.12	NPRL2	1.21454	4.47426	2.19e-23	protein_coding
ENSG00000114395.10	CYB561D2	1.88573	0.503658	0.000228	protein_coding
ENSG00000088543.14	C3orf18	2.18666	1.17426	2.06e-09	protein_coding
ENSG00000114737.15	CISH	1.2886	2.80148	3.24e-09	protein_coding
ENSG00000041880.14	PARP3	1.10267	4.00079	1.6e-15	protein_coding
ENSG00000164091.11	WDR82	1.34106	8.49654	1.77e-77	protein_coding
ENSG00000280417.1	RP11-5O17.1	1.34065	0.516051	0.0205718	TEC
ENSG00000113812.13	ACTR8	1.0037	4.87715	1.25e-19	protein_coding
ENSG00000213300.5	HNRNPA3P6	1.67315	0.227309	0.00221767	processed_pseudogene
ENSG00000242828.1	RP11-47P18.1	1.90648	3.62668	1.81e-35	lincRNA
ENSG00000243547.1	HNRNPKP4	1.36869	2.35517	1.01e-07	processed_pseudogene
ENSG00000271856.1	LINC01215	1.21736	1.12158	0.00958047	lincRNA
ENSG00000121570.12	DPPA4	1.11301	4.89755	3.75e-24	protein_coding
ENSG00000240891.6	PLCXD2	1.21339	2.91696	9.72e-11	protein_coding
ENSG00000114529.12	C3orf52	1.41126	4.40365	4.04e-31	protein_coding
ENSG00000065518.7	NDUFB4	1.12824	3.57945	1.71e-12	protein_coding
ENSG00000114013.15	CD86	1.92362	5.22132	4.96e-78	protein_coding
ENSG00000114491.13	UMPS	1.05102	6.58959	8.79e-37	protein_coding
ENSG00000171084.15	FAM86JP	1.32124	2.51965	1.41e-09	transcribed_unprocessed_pseudogene
ENSG00000250796.1	RP11-723O4.3	3.53615	-1.08006	0.000361	processed_pseudogene
ENSG00000184897.5	H1FX	1.11766	6.11857	4.48e-36	protein_coding
ENSG00000206417.8	H1FX-AS1	1.00274	1.73015	0.00265512	antisense
ENSG00000248243.1	RP11-93K22.13	1.48363	1.23229	1.27e-05	lincRNA
ENSG00000253540.5	FAM86HP	1.01037	4.82838	1.59e-16	transcribed_unprocessed_pseudogene
ENSG00000198585.11	NUDT16	1.28363	5.30762	5.68e-36	protein_coding
ENSG00000144867.11	SRPRB	1.05989	6.1872	2.43e-33	protein_coding
ENSG00000174640.12	SLCO2A1	1.63584	3.48829	5.58e-19	protein_coding
ENSG00000241478.1	HSPA8P9	1.02488	1.38437	0.00310224	processed_pseudogene
ENSG00000163660.11	CCNL1	1.1552	7.18979	1.12e-48	protein_coding
ENSG00000168779.19	SHOX2	1.50909	4.56562	2.32e-36	protein_coding
ENSG00000229320.3	KRT8P12	1.57286	3.79099	2.51e-25	transcribed_processed_pseudogene
ENSG00000078081.7	LAMP3	1.3637	1.17343	0.000431	protein_coding
ENSG00000240024.5	LINC00888	1.51332	2.08414	2.42e-09	transcribed_unprocessed_pseudogene
ENSG00000180834.7	MAP6D1	1.39371	3.20769	7.5e-17	protein_coding
ENSG00000114859.14	CLCN2	1.17911	4.97636	4.82e-27	protein_coding
ENSG00000163900.10	TMEM41A	1.36863	6.69329	2.99e-62	protein_coding
ENSG00000163898.9	LIPH	1.65464	6.31978	2.21e-71	protein_coding
ENSG00000041802.10	LSG1	1.19003	6.83682	1.14e-48	protein_coding
ENSG00000163961.4	RNF168	1.36039	7.68694	1.1e-71	protein_coding
ENSG00000114503.10	NCBP2	1.76623	7.23074	6.88e-110	protein_coding
ENSG00000270170.1	NCBP2-AS2	1.17547	5.04922	3.16e-27	protein_coding
ENSG00000145016.13	RUBCN	1.10603	6.27583	2.62e-37	protein_coding
ENSG00000236438.7	FAM157A	1.88958	5.80048	5.14e-85	transcribed_unprocessed_pseudogene
ENSG00000127419.16	TMEM175	1.17854	6.13121	7.88e-40	protein_coding
ENSG00000270195.1	RP11-572O17.1	1.03198	1.16133	0.00891094	lincRNA
ENSG00000168936.10	TMEM129	1.21675	6.33932	2.09e-45	protein_coding
ENSG00000249673.6	NOP14-AS1	1.25649	5.84325	2.52e-39	antisense
ENSG00000109758.8	HGFAC	4.15711	0.340983	0.000173	protein_coding
ENSG00000280310.1	RP11-326I19.2	2.75226	0.296075	7.4e-09	TEC
ENSG00000072840.12	EVC	1.26402	7.32754	6.92e-59	protein_coding
ENSG00000109501.13	WFS1	1.44274	3.12776	3.07e-14	protein_coding
ENSG00000170846.16	AC093323.3	1.50157	5.83455	2e-57	lincRNA
ENSG00000246526.2	RP11-539L10.2	3.48598	-1.97068	0.0406902	lincRNA
ENSG00000163993.6	S100P	2.63321	-0.104753	0.0428605	protein_coding
ENSG00000178988.10	MRFAP1L1	1.72123	4.74983	3.61e-50	protein_coding
ENSG00000173011.11	TADA2B	1.15404	6.26315	5.89e-40	protein_coding
ENSG00000109519.12	GRPEL1	1.18522	6.50352	2.16e-44	protein_coding
ENSG00000229924.3	FAM90A26	1.99317	-0.612881	0.0447322	protein_coding
ENSG00000205940.8	HSP90AB2P	1.18801	0.982074	0.00469258	transcribed_processed_pseudogene
ENSG00000121897.13	LIAS	1.04729	3.38482	2.97e-10	protein_coding
ENSG00000145216.15	FIP1L1	2.42056	0.25513	4.64e-06	protein_coding
ENSG00000180673.9	EXOC5P1	1.19128	0.284177	0.0420419	processed_pseudogene
ENSG00000132467.3	UTP3	1.02889	4.23819	8.84e-15	protein_coding
ENSG00000187653.11	TMSB4XP8	1.18297	1.63758	0.000193	processed_pseudogene
ENSG00000248817.1	PMPCAP1	2.04939	1.72283	1.99e-13	processed_pseudogene
ENSG00000182168.14	UNC5C	1.51547	1.29285	0.00840146	protein_coding
ENSG00000164022.16	AIMP1	1.10981	6.01499	1.89e-34	protein_coding
ENSG00000155016.17	CYP2U1	1.04873	3.00321	1.54e-08	protein_coding
ENSG00000273716.2	RP11-586D5.3	1.17543	0.940805	0.0217207	processed_pseudogene
ENSG00000283050.1	GTF2IP12	1.43342	4.96319	5.05e-40	transcribed_unprocessed_pseudogene
ENSG00000142731.10	PLK4	1.024	5.58954	1.36e-26	protein_coding
ENSG00000248191.1	PES1P1	1.7579	4.55833	5.36e-48	processed_pseudogene
ENSG00000248795.1	RP11-173E2.1	1.37258	0.0364251	0.0322848	processed_pseudogene
ENSG00000270681.1	RP11-372K14.2	2.44852	1.03202	1.89e-07	antisense
ENSG00000170088.13	TMEM192	1.30221	5.37605	3.18e-38	protein_coding
ENSG00000164104.11	HMGB2	1.10562	5.5933	5.01e-30	protein_coding
ENSG00000129187.14	DCTD	1.54448	7.35437	5.68e-87	protein_coding
ENSG00000168564.5	CDKN2AIP	2.65853	6.33087	1.87e-192	protein_coding
ENSG00000180712.3	RP11-290F5.2	1.59549	-0.269759	0.0335662	lincRNA
ENSG00000250829.2	RP11-11N5.1	1.16812	1.39753	0.000247	lincRNA
ENSG00000224807.5	DUX4L9	4.57441	0.440691	0.0396811	unprocessed_pseudogene
ENSG00000205097.6	FRG2	4.97013	-1.40134	0.0427023	protein_coding
ENSG00000221990.4	EXOC3-AS1	1.22519	2.23892	1.27e-06	antisense
ENSG00000188242.4	PP7080	1.04937	4.38199	4.51e-17	antisense
ENSG00000113504.20	SLC12A7	2.46291	4.99055	0.000782	protein_coding
ENSG00000153395.9	LPCAT1	1.04231	5.85125	8.98e-30	protein_coding
ENSG00000133398.3	MED10	1.29593	5.43571	3.27e-38	protein_coding
ENSG00000205976.4	RP11-404K5.2	3.0707	-1.04705	0.0257289	unprocessed_pseudogene
ENSG00000259802.1	CTD-2256P15.2	1.16622	1.4562	0.000281	antisense
ENSG00000112977.15	DAP	1.21731	5.8444	2.49e-39	protein_coding
ENSG00000213430.6	HSPD1P1	1.19496	2.28144	1.49e-06	processed_pseudogene
ENSG00000151876.12	FBXO4	1.0744	1.98878	4.72e-05	protein_coding
ENSG00000215068.7	AC025171.1	1.35683	3.44787	3.05e-13	antisense
ENSG00000234602.7	MCIDAS	1.2884	2.8112	1.65e-11	protein_coding
ENSG00000152669.8	CCNO	1.0005	2.31091	0.000208	protein_coding
ENSG00000264281.3	CTD-2031P19.4	1.4508	1.99748	2.82e-06	processed_pseudogene
ENSG00000213891.3	RPL3P6	2.12956	-0.482525	0.0159118	processed_pseudogene
ENSG00000145675.14	PIK3R1	1.23752	6.43023	1.32e-47	protein_coding
ENSG00000254701.3	RP11-1415C14.4	1.58924	2.8799	7.35e-18	unprocessed_pseudogene
ENSG00000215630.6	GUSBP9	1.37106	2.96799	3.95e-14	unprocessed_pseudogene
ENSG00000213763.4	ACTBP2	1.06107	2.36112	7.9e-06	processed_pseudogene
ENSG00000245556.2	SCAMP1-AS1	2.16379	3.72836	2e-48	lincRNA
ENSG00000220157.4	HNRNPA1P12	2.30703	0.581736	6.09e-07	processed_pseudogene
ENSG00000250874.1	CTC-480C2.1	1.71332	1.52142	1.08e-08	lincRNA
ENSG00000242477.1	CTD-2161E19.1	1.24533	0.190962	0.0376493	processed_pseudogene
ENSG00000113369.8	ARRDC3	1.30597	5.37896	0.00475417	protein_coding
ENSG00000248966.1	BCLAF1P1	1.60425	-0.206471	0.0142522	processed_pseudogene
ENSG00000224032.6	EPB41L4A-AS1	1.93112	5.18892	1.49e-76	lincRNA
ENSG00000145782.12	ATG12	1.52691	5.8662	1.21e-61	protein_coding
ENSG00000271918.1	CTD-2287O16.5	1.35363	-0.035984	0.0275184	antisense
ENSG00000197744.5	PTMAP2	1.13735	1.47776	0.000497	processed_pseudogene
ENSG00000164185.4	ZNF474	1.32064	3.8438	2.87e-20	protein_coding
ENSG00000249916.1	CTD-2280E9.1	5.43581	-2.2374	0.0440519	antisense
ENSG00000250405.2	RP11-114H7.2	2.22946	-0.90788	0.0208724	processed_pseudogene
ENSG00000125347.13	IRF1	1.55686	6.77794	2.87e-09	protein_coding
ENSG00000169194.9	IL13	3.45908	0.757832	1.24e-06	protein_coding
ENSG00000271737.1	CTB-113I20.2	1.54665	0.0537863	0.0243987	lincRNA
ENSG00000273345.5	CTD-2410N18.4	2.42066	-0.138383	0.00311685	processed_transcript
ENSG00000270177.1	CTD-2410N18.3	1.45652	-0.20557	0.0385396	lincRNA
ENSG00000112983.17	BRD8	1.06473	6.41225	9.3e-36	protein_coding
ENSG00000094880.10	CDC23	1.29367	5.85885	8.29e-45	protein_coding
ENSG00000228672.3	PROB1	2.06613	2.91293	1.3e-25	protein_coding
ENSG00000170464.9	DNAJC18	1.56181	3.834	5.24e-29	protein_coding
ENSG00000170458.13	CD14	3.48716	0.07741	1.01e-05	protein_coding
ENSG00000113119.12	TMCO6	1.09054	4.35233	3.18e-18	protein_coding
ENSG00000113141.15	IK	1.01044	5.59086	7.64e-25	protein_coding
ENSG00000120314.18	WDR55	1.43114	6.22109	9.38e-60	protein_coding
ENSG00000112855.14	HARS2	1.33671	5.03052	1.33e-35	protein_coding
ENSG00000171720.9	HDAC3	1.12497	6.18536	1.75e-37	protein_coding
ENSG00000164620.8	RELL2	1.68141	3.3884	1.23e-24	protein_coding
ENSG00000197948.10	FCHSD1	1.4291	4.39509	2.1e-30	protein_coding
ENSG00000120318.15	ARAP3	1.19213	2.57885	1.23e-07	protein_coding
ENSG00000081791.8	KIAA0141	1.12337	6.53862	3.52e-41	protein_coding
ENSG00000231579.3	RPL7P21	1.98842	-0.481659	0.00433188	processed_pseudogene
ENSG00000145817.16	YIPF5	1.21134	4.53238	5.54e-24	protein_coding
ENSG00000091010.4	POU4F3	4.09512	-1.68516	0.0136183	protein_coding
ENSG00000183111.11	ARHGEF37	1.99417	1.46255	2.71e-10	protein_coding
ENSG00000237693.4	IRGM	1.03918	2.23264	0.0148045	protein_coding
ENSG00000113272.13	THG1L	2.03963	4.63017	5.04e-67	protein_coding
ENSG00000113734.17	BNIP1	1.25298	4.60598	3.61e-26	protein_coding
ENSG00000048162.19	NOP16	1.2801	5.6837	1.2e-41	protein_coding
ENSG00000183258.11	DDX41	1.16434	5.66092	1.55e-34	protein_coding
ENSG00000145911.5	N4BP3	1.57941	2.65758	1.56e-14	protein_coding
ENSG00000161010.14	C5orf45	1.47675	4.9695	2.09e-41	protein_coding
ENSG00000278970.1	HEIH	3.13371	4.04725	1.71e-105	TEC
ENSG00000146054.17	TRIM7	2.59463	1.80348	2.6e-13	protein_coding
ENSG00000248514.1	CTC-338M12.1	6.7958	-0.793055	2.31e-05	antisense
ENSG00000248103.1	CTC-338M12.9	1.72854	4.41283	1.9e-45	lincRNA
ENSG00000274525.1	CTC-338M12.13	2.02851	5.22246	1.03e-85	unprocessed_pseudogene
ENSG00000238035.8	AC138035.2	1.3511	3.98145	1.47e-23	lincRNA
ENSG00000229950.1	TFAP2A-AS1	1.49813	3.19617	3.36e-18	antisense
ENSG00000112308.12	C6orf62	1.50211	8.96684	4.42e-102	protein_coding
ENSG00000214975.4	PPIAP29	1.03172	2.98332	4.74e-08	processed_pseudogene
ENSG00000219682.4	RP3-425P12.4	1.17507	0.87659	0.00618126	processed_pseudogene
ENSG00000164508.4	HIST1H2AA	2.04208	5.07053	7.84e-80	protein_coding
ENSG00000146047.5	HIST1H2BA	1.37305	7.97225	2.29e-76	protein_coding
ENSG00000278637.1	HIST1H4A	1.3648	5.14915	0.0234538	protein_coding
ENSG00000274267.1	HIST1H3B	1.37943	8.16736	6.43e-08	protein_coding
ENSG00000276410.2	HIST1H2BB	1.11894	5.55996	5.89e-29	protein_coding
ENSG00000278272.1	HIST1H3C	1.37653	7.5957	0.0128613	protein_coding
ENSG00000010704.18	HFE	1.68779	-0.123927	0.0104037	protein_coding
ENSG00000197061.4	HIST1H4C	1.60973	7.34742	8.86e-87	protein_coding
ENSG00000180573.9	HIST1H2AC	1.14886	6.46253	8.33e-41	protein_coding
ENSG00000158373.8	HIST1H2BD	1.95365	7.03104	1.49e-57	protein_coding
ENSG00000277157.1	HIST1H4D	1.54636	6.96773	1.1e-15	protein_coding
ENSG00000277224.2	HIST1H2BF	1.48055	5.415	1.02e-38	protein_coding
ENSG00000276966.2	HIST1H4E	1.93571	6.7756	2.48e-13	protein_coding
ENSG00000273802.2	HIST1H2BG	1.36802	6.59434	0.00992496	protein_coding
ENSG00000277075.2	HIST1H2AE	1.16645	6.44762	0.000352	protein_coding
ENSG00000124575.6	HIST1H1D	1.20534	3.5649	2.25e-15	protein_coding
ENSG00000277775.1	HIST1H3F	1.16596	4.38458	7.5e-22	protein_coding
ENSG00000275713.2	HIST1H2BH	6.25264	-2.67825	0.0264706	protein_coding
ENSG00000278588.1	HIST1H2BI	1.25936	5.50303	1.57e-24	protein_coding
ENSG00000158406.4	HIST1H4H	1.24691	7.72799	6.41e-60	protein_coding
ENSG00000186470.13	BTN3A2	1.61915	5.22589	1.13e-54	protein_coding
ENSG00000124508.16	BTN2A2	1.43572	5.13422	1.48e-35	protein_coding
ENSG00000026950.16	BTN3A1	1.34353	4.41748	1.78e-27	protein_coding
ENSG00000124549.14	BTN2A3P	1.04979	2.16658	4.86e-05	transcribed_unprocessed_pseudogene
ENSG00000112763.15	BTN2A1	1.89153	5.45775	4.75e-79	protein_coding
ENSG00000124635.8	HIST1H2BJ	1.49357	7.03122	1.57e-13	protein_coding
ENSG00000276180.1	HIST1H4I	1.12896	5.63044	0.0397593	protein_coding
ENSG00000197903.7	HIST1H2BK	1.50236	8.19921	0.004824	protein_coding
ENSG00000274997.1	HIST1H2AH	1.24686	6.66308	0.0107019	protein_coding
ENSG00000112812.15	PRSS16	1.00052	1.39794	0.00503729	protein_coding
ENSG00000185130.5	HIST1H2BL	1.41698	5.53765	1.74e-49	protein_coding
ENSG00000196747.4	HIST1H2AI	2.08163	6.66856	3.49e-98	protein_coding
ENSG00000276368.1	HIST1H2AJ	1.36905	6.82244	1.23e-55	protein_coding
ENSG00000273703.1	HIST1H2BM	2.03434	5.33609	0.00124525	protein_coding
ENSG00000197238.4	HIST1H4J	1.72163	3.8741	1.46e-35	protein_coding
ENSG00000273542.1	HIST1H4K	1.85126	3.68894	3.59e-36	protein_coding
ENSG00000233822.4	HIST1H2BN	1.62127	5.35883	1.42e-18	protein_coding
ENSG00000275221.1	HIST1H2AK	1.30883	4.78024	1.7e-31	protein_coding
ENSG00000184357.4	HIST1H1B	1.38589	6.3328	1.25e-43	protein_coding
ENSG00000275379.1	HIST1H3I	1.24545	4.5573	3.42e-25	protein_coding
ENSG00000275126.1	HIST1H4L	1.55694	4.4229	1.66e-37	protein_coding
ENSG00000197153.4	HIST1H3J	1.71861	5.98216	0.000256	protein_coding
ENSG00000274641.1	HIST1H2BO	1.20025	6.42982	0.0283528	protein_coding
ENSG00000176933.5	TOB2P1	1.33526	1.13959	0.000275	processed_pseudogene
ENSG00000187626.8	ZKSCAN4	1.54071	2.69363	2.36e-14	protein_coding
ENSG00000158691.14	ZSCAN12	1.20949	3.63614	4.76e-16	protein_coding
ENSG00000235559.1	NOP56P1	1.69522	0.0889571	0.00541334	processed_pseudogene
ENSG00000230521.1	HCG4P7	1.65742	2.43026	2.15e-12	unprocessed_pseudogene
ENSG00000206341.7	HLA-H	1.79429	4.73111	1.06e-47	unprocessed_pseudogene
ENSG00000227766.1	HCG4P5	2.02525	-0.340246	0.00634315	unprocessed_pseudogene
ENSG00000231074.8	HCG18	1.0674	2.50018	1.15e-06	antisense
ENSG00000204599.14	TRIM39	1.19161	3.67178	6.34e-15	protein_coding
ENSG00000204592.8	HLA-E	2.22544	8.69024	3.73e-205	protein_coding
ENSG00000204576.11	PRR3	1.11954	5.08906	3.95e-26	protein_coding
ENSG00000204568.11	MRPS18B	1.13309	5.97937	7.34e-36	protein_coding
ENSG00000204439.3	C6orf47	1.03328	4.83927	2.56e-19	protein_coding
ENSG00000204428.12	LY6G5C	1.17964	3.93815	2.18e-16	protein_coding
ENSG00000204351.11	SKIV2L	1.08416	7.54096	3.99e-45	protein_coding
ENSG00000204348.9	DXO	1.59187	4.3871	9.68e-37	protein_coding
ENSG00000204314.10	PRRT1	1.36841	2.31315	2.11e-07	protein_coding
ENSG00000204264.8	PSMB8	1.09424	5.32151	7.55e-27	protein_coding
ENSG00000204256.12	BRD2	2.06226	10.1658	6.22e-214	protein_coding
ENSG00000204252.12	HLA-DOA	1.87319	0.0638166	0.000287	protein_coding
ENSG00000204231.10	RXRB	1.30326	6.69271	6.04e-56	protein_coding
ENSG00000112473.16	SLC39A7	1.1709	6.97379	2.54e-47	protein_coding
ENSG00000227057.7	WDR46	1.05403	5.94346	9.63e-31	protein_coding
ENSG00000237441.9	RGL2	1.05204	4.34468	2.59e-16	protein_coding
ENSG00000204209.10	DAXX	1.16987	5.98876	3.88e-38	protein_coding
ENSG00000112511.17	PHF1	1.17803	4.30245	2.51e-20	protein_coding
ENSG00000197283.12	SYNGAP1	1.21746	4.24775	1.53e-21	protein_coding
ENSG00000030110.12	BAK1	1.8168	6.17443	4.79e-93	protein_coding
ENSG00000161904.11	LEMD2	1.5519	5.65831	9.86e-60	protein_coding
ENSG00000065029.14	ZNF76	1.25737	5.58214	1.15e-39	protein_coding
ENSG00000096070.19	BRPF3	1.02051	6.54229	2.58e-34	protein_coding
ENSG00000010030.13	ETV7	1.89571	3.16995	1.89e-14	protein_coding
ENSG00000137409.18	MTCH1	1.02667	6.96181	7.84e-37	protein_coding
ENSG00000137200.12	CMTR1	1.05951	6.94218	3.88e-39	protein_coding
ENSG00000124596.16	OARD1	1.04701	5.24866	5.99e-24	protein_coding
ENSG00000001167.14	NFYA	2.29096	7.50056	8.15e-186	protein_coding
ENSG00000112195.8	TREML2	3.35096	0.937286	0.00874671	protein_coding
ENSG00000137218.10	FRS3	1.86837	3.38393	1.18e-29	protein_coding
ENSG00000124641.14	MED20	1.02046	4.61423	2.36e-18	protein_coding
ENSG00000048544.5	MRPS10	1.20575	6.11372	6.29e-42	protein_coding
ENSG00000044090.8	CUL7	1.17958	6.99402	6.53e-49	protein_coding
ENSG00000172432.18	GTPBP2	1.12498	6.72613	1.17e-42	protein_coding
ENSG00000146232.14	NFKBIE	1.74016	4.90816	4.26e-50	protein_coding
ENSG00000124608.4	AARS2	1.14973	6.32022	1.51e-40	protein_coding
ENSG00000270761.1	RP11-385F7.1	5.31907	-1.95898	0.0380923	lincRNA
ENSG00000112146.16	FBXO9	1.08323	5.76558	5.4e-31	protein_coding
ENSG00000272316.1	XXbac-BPGBPG55C20.2	1.55835	0.0316869	0.012043	lincRNA
ENSG00000214558.4	RP11-74E24.2	1.06878	1.24508	0.00347968	processed_pseudogene
ENSG00000272476.1	RP1-191J18.66	1.32639	1.96968	5.01e-06	antisense
ENSG00000135587.8	SMPD2	1.2375	3.21604	3.61e-12	protein_coding
ENSG00000203797.9	DDO	1.4238	0.040173	0.0286482	protein_coding
ENSG00000203778.7	FAM229B	1.45429	0.418402	0.00497223	protein_coding
ENSG00000225580.2	RP1-159M24.1	1.29426	0.0102452	0.0434487	processed_pseudogene
ENSG00000111834.12	RSPH4A	3.45755	-1.23637	0.0396624	protein_coding
ENSG00000112303.13	VNN2	1.52452	1.21162	0.000378	protein_coding
ENSG00000224374.1	RP1-32B1.4	1.81888	1.15355	2e-07	antisense
ENSG00000118503.14	TNFAIP3	1.29393	3.3241	3.05e-13	protein_coding
ENSG00000218426.5	RP11-475C16.1	1.85899	3.3656	3.5e-25	processed_pseudogene
ENSG00000213071.10	LPAL2	2.5909	-0.160297	0.000157	transcribed_unprocessed_pseudogene
ENSG00000223414.2	LINC00473	1.12745	1.18761	0.00347263	lincRNA
ENSG00000026297.15	RNASET2	1.20899	6.57576	3.69e-46	protein_coding
ENSG00000282572.2	RP11-482G13.1	1.41358	2.82117	2.18e-12	processed_transcript
ENSG00000240230.5	COX19	1.76941	6.16946	1.36e-87	protein_coding
ENSG00000178381.11	ZFAND2A	1.78558	4.58361	1.27e-50	protein_coding
ENSG00000164855.15	TMEM184A	1.37047	1.34637	6.85e-05	protein_coding
ENSG00000157778.8	PSMG3	1.3248	6.59273	6.93e-56	protein_coding
ENSG00000225968.7	ELFN1	1.59041	4.35915	4.09e-36	protein_coding
ENSG00000122687.17	FTSJ2	1.63917	6.67073	7.21e-86	protein_coding
ENSG00000164638.10	SLC29A4	1.58826	1.35838	0.0119818	protein_coding
ENSG00000008256.15	CYTH3	1.13927	5.59305	3.02e-32	protein_coding
ENSG00000136247.14	ZDHHC4	1.03509	5.80344	5.96e-29	protein_coding
ENSG00000236609.3	ZNF853	1.80642	2.53116	5.89e-16	protein_coding
ENSG00000235828.5	RPL36AP26	3.83432	-0.945518	0.00817458	processed_pseudogene
ENSG00000232759.1	AC002480.3	1.23489	1.79712	5.32e-06	antisense
ENSG00000232949.1	AC002480.4	2.80781	-1.74682	0.0322278	antisense
ENSG00000005073.5	HOXA11	2.86552	3.0613	2.89e-50	protein_coding
ENSG00000233830.2	EIF4HP1	1.06407	2.81519	8.18e-08	processed_pseudogene
ENSG00000106483.11	SFRP4	1.2619	1.06823	0.0383347	protein_coding
ENSG00000188185.11	LINC00265	1.24663	5.65769	8.83e-39	lincRNA
ENSG00000270617.1	URGCP-MRPS24	1.49333	-0.0885075	0.0151415	protein_coding
ENSG00000228903.6	RASA4CP	1.05526	4.049	3.48e-15	transcribed_unprocessed_pseudogene
ENSG00000122515.14	ZMIZ2	1.09721	6.53821	3.91e-39	protein_coding
ENSG00000232956.8	SNHG15	2.26302	7.0534	1.55e-168	lincRNA
ENSG00000272556.2	GTF2IP13	1.4574	5.44821	1.36e-49	transcribed_unprocessed_pseudogene
ENSG00000279072.1	RP13-580B18.4	1.32421	1.11276	0.000716	lincRNA
ENSG00000241258.6	CRCP	2.43757	7.39355	4.83e-204	protein_coding
ENSG00000251451.1	GTF2IP9	1.45676	1.38615	3.75e-05	unprocessed_pseudogene
ENSG00000223473.2	GS1-124K5.3	1.63126	4.50922	2.12e-39	lincRNA
ENSG00000237310.1	GS1-124K5.4	1.24226	1.39568	0.000317	lincRNA
ENSG00000275400.1	RP4-756H11.5	2.18979	2.56014	8.6e-26	processed_pseudogene
ENSG00000243335.8	KCTD7	1.71944	6.15042	1.42e-83	protein_coding
ENSG00000230583.6	GTF2IRD1P1	1.17624	1.38916	0.00193329	transcribed_unprocessed_pseudogene
ENSG00000232546.1	RP11-458F8.1	1.02647	4.50235	1.35e-16	unprocessed_pseudogene
ENSG00000230295.1	GTF2IP23	1.1617	3.36015	5.44e-12	unprocessed_pseudogene
ENSG00000273142.1	RP11-458F8.4	1.18423	4.11917	7.4e-17	lincRNA
ENSG00000067601.7	PMS2P4	1.54925	2.07225	1.47e-09	transcribed_unprocessed_pseudogene
ENSG00000225648.5	SBDSP1	1.32517	5.7175	7.8e-45	transcribed_unprocessed_pseudogene
ENSG00000106133.17	NSUN5P2	1.16078	5.69518	5.78e-35	transcribed_unprocessed_pseudogene
ENSG00000106635.7	BCL7B	1.01884	6.87727	2.33e-36	protein_coding
ENSG00000106638.15	TBL2	1.05422	6.3426	8.73e-34	protein_coding
ENSG00000176428.5	VPS37D	2.42378	0.173038	8.02e-05	protein_coding
ENSG00000106077.18	ABHD11	1.54503	3.51825	2.4e-23	protein_coding
ENSG00000277072.4	STAG3L2	1.01285	5.39879	2e-24	transcribed_unprocessed_pseudogene
ENSG00000123965.13	PMS2P5	1.70131	2.20963	3.71e-12	unprocessed_pseudogene
ENSG00000278416.1	PMS2P2	1.87958	-0.0347123	0.00230554	unprocessed_pseudogene
ENSG00000214243.3	AC004980.10	2.15924	1.73086	5.23e-15	processed_pseudogene
ENSG00000186704.9	DTX2P1	1.65707	3.13001	1.07e-21	transcribed_unprocessed_pseudogene
ENSG00000186472.19	PCLO	1.0714	2.41061	4.06e-06	protein_coding
ENSG00000224046.1	AC005076.5	1.33737	1.14969	0.00162825	antisense
ENSG00000157259.6	GATAD1	2.08979	5.41342	2.05e-96	protein_coding
ENSG00000180535.3	BHLHA15	2.02069	1.05125	1.66e-08	protein_coding
ENSG00000106246.17	PTCD1	1.79	3.67094	1.22e-33	protein_coding
ENSG00000197343.10	ZNF655	2.372	-0.165356	0.00202312	protein_coding
ENSG00000106261.16	ZKSCAN1	1.41687	7.93651	1.06e-80	protein_coding
ENSG00000166526.16	ZNF3	1.68756	7.30648	4.48e-102	protein_coding
ENSG00000221838.9	AP4M1	1.10302	4.18513	4.17e-17	protein_coding
ENSG00000166997.7	CNPY4	1.55535	2.75484	3.1e-15	protein_coding
ENSG00000214309.4	MBLAC1	1.15433	2.06667	4.92e-05	protein_coding
ENSG00000213420.7	GPC2	1.38383	2.69991	1.68e-11	protein_coding
ENSG00000106333.12	PCOLCE	2.0535	3.32213	1.9e-32	protein_coding
ENSG00000106327.12	TFR2	1.21363	2.61103	1.87e-08	protein_coding
ENSG00000196411.9	EPHB4	1.02817	2.71668	1.74e-07	protein_coding
ENSG00000087087.18	SRRT	1.12102	8.08884	4.39e-52	protein_coding
ENSG00000169871.12	TRIM56	1.36081	5.48447	1.63e-43	protein_coding
ENSG00000106366.8	SERPINE1	1.56612	0.800032	0.00437778	protein_coding
ENSG00000106404.13	CLDN15	1.71384	5.96739	1.52e-78	protein_coding
ENSG00000228546.2	CTA-313A17.3	2.73178	0.274943	3.2e-08	unprocessed_pseudogene
ENSG00000160993.3	ALKBH4	2.09667	4.20192	2.39e-58	protein_coding
ENSG00000128606.12	LRRC17	5.45908	-2.10145	0.0357795	protein_coding
ENSG00000250474.1	WBP1LP2	3.24098	-0.0704021	5.9e-08	processed_pseudogene
ENSG00000135269.17	TES	1.37774	6.64079	2.18e-62	protein_coding
ENSG00000179562.2	GCC1	1.01595	6.36891	1.11e-31	protein_coding
ENSG00000281896.1	RP11-274B21.13	1.14759	4.22122	2.85e-19	transcribed_unprocessed_pseudogene
ENSG00000243302.3	RP11-274B21.2	1.17408	4.25218	1.1e-19	processed_pseudogene
ENSG00000230626.3	RP11-286H14.4	1.21539	0.13584	0.0482264	transcribed_processed_pseudogene
ENSG00000158457.5	TSPAN33	1.59473	4.43112	7.63e-36	protein_coding
ENSG00000128567.16	PODXL	1.43025	5.8342	2.85e-54	protein_coding
ENSG00000122783.16	C7orf49	1.29251	7.35185	5.69e-62	protein_coding
ENSG00000146859.6	TMEM140	1.23688	3.36354	4.46e-13	protein_coding
ENSG00000272941.1	RP11-134L10.1	1.9403	0.641634	2.85e-05	antisense
ENSG00000279483.1	AC090498.1	1.17055	1.02466	0.00879681	protein_coding
ENSG00000240889.1	NDUFB2-AS1	1.0886	1.40631	0.00209209	antisense
ENSG00000211764.1	TRBJ2-1	1.40695	0.256832	0.00666027	TR_J_gene
ENSG00000211767.1	TRBJ2-3	1.02448	1.17243	0.00826733	TR_J_gene
ENSG00000197448.13	GSTK1	1.05957	6.40125	7.66e-35	protein_coding
ENSG00000231840.1	AC073342.12	1.20527	1.78872	0.00255522	antisense
ENSG00000106144.19	CASP2	1.25073	7.532	5.9e-60	protein_coding
ENSG00000253882.6	RP11-61L23.2	1.42665	0.625469	0.00104181	transcribed_unprocessed_pseudogene
ENSG00000239719.1	RP4-800G7.1	2.21767	0.148145	0.00121886	processed_pseudogene
ENSG00000204946.9	ZNF783	1.22204	5.81243	7.87e-40	protein_coding
ENSG00000231397.1	AC004941.5	6.11893	-2.67588	0.0321075	processed_pseudogene
ENSG00000197558.11	SSPO	1.0614	3.63378	2.44e-07	protein_coding
ENSG00000106479.10	ZNF862	1.31674	5.12391	5.14e-36	protein_coding
ENSG00000283013.1	RP11-511P7.5	1.78817	0.355525	0.00037	protein_coding
ENSG00000242258.1	LINC00996	1.24454	0.914271	0.00276061	lincRNA
ENSG00000133561.15	GIMAP6	2.39936	1.93447	7.94e-20	protein_coding
ENSG00000244151.1	RP11-148K1.12	1.22267	1.038	0.00389985	antisense
ENSG00000164896.19	FASTK	1.13024	6.5105	1.16e-40	protein_coding
ENSG00000225416.1	AC104843.3	2.24301	0.51939	0.000171	processed_pseudogene
ENSG00000273117.1	AC144652.1	1.26376	2.89082	1.64e-10	lincRNA
ENSG00000106018.13	VIPR2	1.92971	5.61623	2.54e-89	protein_coding
ENSG00000246089.3	RP11-115C21.2	1.10879	3.08956	7.66e-07	antisense
ENSG00000173281.4	PPP1R3B	2.22599	2.62923	2.99e-27	protein_coding
ENSG00000280273.1	AF131216.1	6.06969	-2.41457	0.019626	protein_coding
ENSG00000255549.2	ENPP7P6	1.75365	0.164556	0.00221389	unprocessed_pseudogene
ENSG00000168546.10	GFRA2	2.96187	-0.269154	0.0138552	protein_coding
ENSG00000158863.21	FAM160B2	1.36155	5.98085	1.15e-48	protein_coding
ENSG00000275074.1	NUDT18	2.17837	2.6783	3.11e-26	protein_coding
ENSG00000168476.11	REEP4	1.04693	4.24532	9.99e-16	protein_coding
ENSG00000241852.9	C8orf58	1.11002	3.05453	2.73e-09	protein_coding
ENSG00000008853.16	RHOBTB2	1.4454	5.63722	2.3e-52	protein_coding
ENSG00000246130.1	RP11-875O11.2	1.58554	0.739385	0.0135991	antisense
ENSG00000246582.2	RP11-1149O23.3	1.08026	3.9823	1.24e-14	processed_transcript
ENSG00000250714.3	RP11-1149O23.4	2.97343	0.216624	5.08e-08	antisense
ENSG00000104679.10	R3HCC1	1.11774	4.90163	1.73e-23	protein_coding
ENSG00000253390.1	CTC-756D1.2	1.7635	2.42776	2.49e-16	lincRNA
ENSG00000104228.12	TRIM35	2.62641	6.13903	3.7e-180	protein_coding
ENSG00000246339.5	EXTL3-AS1	1.29685	0.488238	0.0129457	antisense
ENSG00000241511.1	RPS15AP24	6.25593	-1.65485	0.00227003	processed_pseudogene
ENSG00000271869.1	RP11-51J9.5	3.73076	-1.63637	0.0330086	lincRNA
ENSG00000133874.1	RNF122	1.64012	5.08832	6.52e-52	protein_coding
ENSG00000254302.1	RP11-431M3.1	2.03903	0.775981	3.6e-06	lincRNA
ENSG00000147471.11	PROSC	1.06891	7.0566	1.16e-40	protein_coding
ENSG00000104221.12	BRF2	2.00368	5.85281	4.19e-100	protein_coding
ENSG00000070718.11	AP3M2	1.76719	6.44331	4.18e-95	protein_coding
ENSG00000168522.12	FNTA	2.28381	6.31419	1.96e-147	protein_coding
ENSG00000215179.5	MAPK6PS4	1.85639	-0.609307	0.0208828	processed_pseudogene
ENSG00000241431.1	RPL37P6	5.11688	-1.75621	0.0434983	transcribed_processed_pseudogene
ENSG00000253431.1	SRPK2P	3.12729	-1.61273	0.0179121	processed_pseudogene
ENSG00000169085.11	C8orf46	1.81367	-0.0297976	0.0443144	protein_coding
ENSG00000178860.8	MSC	1.99466	4.57787	2.71e-65	protein_coding
ENSG00000241746.1	RP11-941H19.1	6.3709	-1.68645	0.0017619	processed_pseudogene
ENSG00000164695.4	CHMP4C	1.39456	3.7776	8.29e-20	protein_coding
ENSG00000268080.2	RP11-388K12.3	2.51341	-1.25898	0.0316255	processed_pseudogene
ENSG00000245080.5	RP11-320N21.1	2.94782	-0.634941	4.88e-05	antisense
ENSG00000155090.14	KLF10	1.78064	6.4184	8.49e-77	protein_coding
ENSG00000272502.1	RP11-713M15.2	1.91766	1.61789	2.41e-11	antisense
ENSG00000214803.3	RP11-37N22.1	1.24737	2.43692	5.09e-07	lincRNA
ENSG00000272486.1	RP11-532M24.1	3.21606	0.418898	2.18e-11	antisense
ENSG00000224722.3	RP11-255B23.1	1.73105	-0.522566	0.0498778	processed_pseudogene
ENSG00000155926.13	SLA	1.76808	5.44952	1.82e-73	protein_coding
ENSG00000008513.14	ST3GAL1	1.27185	7.75492	6.01e-64	protein_coding
ENSG00000253915.1	MAPRE1P1	1.72322	-0.526282	0.0437632	processed_pseudogene
ENSG00000169427.6	KCNK9	1.12854	3.42992	6.66e-10	protein_coding
ENSG00000105339.10	DENND3	1.13863	5.8267	1.22e-32	protein_coding
ENSG00000261655.1	CTD-3064M3.3	6.27826	2.23012	2.42e-06	sense_overlapping
ENSG00000198576.3	ARC	1.49298	3.43476	2.11e-13	protein_coding
ENSG00000234616.8	JRK	1.06696	7.71417	2.07e-45	protein_coding
ENSG00000130193.7	THEM6	1.82877	5.46565	6.83e-77	protein_coding
ENSG00000250571.6	GLI4	1.13506	3.33321	1.96e-11	protein_coding
ENSG00000185730.7	ZNF696	1.62943	7.65234	3.64e-100	protein_coding
ENSG00000158106.12	RHPN1	1.07819	4.27685	9.74e-15	protein_coding
ENSG00000179886.5	TIGD5	1.55087	6.35578	4.67e-73	protein_coding
ENSG00000104524.13	PYCRL	1.18078	6.11708	8.2e-40	protein_coding
ENSG00000181135.15	ZNF707	1.07697	7.41749	1.05e-43	protein_coding
ENSG00000185189.15	NRBP2	1.25045	4.39896	9.61e-22	protein_coding
ENSG00000178685.13	PARP10	1.07098	6.16551	3.6e-32	protein_coding
ENSG00000255224.1	CTD-3065J16.9	1.06328	1.94038	0.000369	antisense
ENSG00000235173.6	HGH1	1.52695	6.37459	8e-71	protein_coding
ENSG00000182325.10	FBXL6	1.11076	6.26442	2.05e-37	protein_coding
ENSG00000071894.14	CPSF1	1.09273	8.54386	2.28e-51	protein_coding
ENSG00000254578.1	CTD-2517M22.16	1.91245	0.481203	0.0328149	antisense
ENSG00000160973.7	FOXH1	1.79421	1.10669	5.58e-06	protein_coding
ENSG00000160957.12	RECQL4	1.14801	8.42869	5.05e-57	protein_coding
ENSG00000160959.7	LRRC14	1.17803	7.74296	9.53e-55	protein_coding
ENSG00000197363.9	ZNF517	1.60814	4.73888	5.29e-44	protein_coding
ENSG00000170631.14	ZNF16	1.27791	4.86826	7.95e-31	protein_coding
ENSG00000182307.12	C8orf33	1.67256	7.72332	4.45e-107	protein_coding
ENSG00000197646.7	PDCD1LG2	2.69229	-0.605686	0.000798	protein_coding
ENSG00000229611.1	RP11-390F4.10	5.42356	-2.3047	0.048971	lincRNA
ENSG00000107186.16	MPDZ	5.12824	-1.86493	0.0480308	protein_coding
ENSG00000229268.1	PES1P2	1.14771	1.1589	0.00238101	processed_pseudogene
ENSG00000232176.1	RP11-146N23.1	6.86171	-2.17504	0.00204081	processed_pseudogene
ENSG00000122728.6	TAF1L	1.26773	1.36665	0.000122	protein_coding
ENSG00000107262.17	BAG1	1.20352	6.86531	3.1e-49	protein_coding
ENSG00000165271.16	NOL6	1.37911	7.56599	1.96e-72	protein_coding
ENSG00000226823.1	SUGT1P	1.17006	0.983283	0.00827683	unprocessed_pseudogene
ENSG00000164976.8	KIAA1161	1.79009	3.7566	1.57e-33	protein_coding
ENSG00000221829.9	FANCG	1.0148	5.01407	2.43e-21	protein_coding
ENSG00000107140.15	TESK1	1.23546	4.32901	6.78e-22	protein_coding
ENSG00000137135.17	ARHGEF39	1.02992	4.08992	1.06e-14	protein_coding
ENSG00000070610.14	GBA2	1.68476	6.86291	3.48e-95	protein_coding
ENSG00000137098.13	SPAG8	2.71347	-1.453	0.0441291	protein_coding
ENSG00000147912.12	FBXO10	1.83154	1.28758	3.29e-06	protein_coding
ENSG00000107338.9	SHB	2.73561	1.88652	2.04e-17	protein_coding
ENSG00000275160.1	RP11-187C18.3	1.83505	-0.406622	0.0231458	processed_pseudogene
ENSG00000232815.1	DUX4L50	1.30432	2.45974	1.15e-06	unprocessed_pseudogene
ENSG00000188938.15	FAM120AOS	1.22813	4.76795	3.66e-26	protein_coding
ENSG00000165140.9	FBP1	2.34051	-0.753297	0.00412197	protein_coding
ENSG00000159712.10	ANKRD18CP	1.7248	-0.524162	0.0290215	unprocessed_pseudogene
ENSG00000136925.14	TSTD2	1.27505	6.11571	1.41e-46	protein_coding
ENSG00000095383.19	TBC1D2	1.05547	2.90485	4.58e-08	protein_coding
ENSG00000119411.10	BSPRY	1.52666	0.719217	0.00130493	protein_coding
ENSG00000148218.15	ALAD	1.44222	5.07556	4.52e-42	protein_coding
ENSG00000148229.12	POLE3	1.2331	6.34855	7.94e-47	protein_coding
ENSG00000157693.14	C9orf91	1.15184	6.75482	6.42e-45	protein_coding
ENSG00000226752.7	PSMD5-AS1	1.18508	4.13276	6.44e-20	antisense
ENSG00000056558.10	TRAF1	1.47553	5.9504	9.98e-52	protein_coding
ENSG00000213467.4	HMGB1P37	2.25202	-0.604487	0.00906283	processed_pseudogene
ENSG00000095303.14	PTGS1	1.263	3.12128	2.43e-12	protein_coding
ENSG00000148204.11	CRB2	1.23436	0.918029	0.0166067	protein_coding
ENSG00000160404.17	TOR2A	1.2718	3.49801	2.08e-16	protein_coding
ENSG00000136807.11	CDK9	1.8668	6.28861	8.98e-101	protein_coding
ENSG00000106992.17	AK1	1.59927	0.739626	0.000188	protein_coding
ENSG00000160408.14	ST6GALNAC6	1.53607	4.89778	3.97e-44	protein_coding
ENSG00000136908.17	DPM2	1.11645	5.38113	4.53e-29	protein_coding
ENSG00000171169.8	NAIF1	1.84828	3.90938	1.96e-39	protein_coding
ENSG00000167118.10	URM1	1.01912	5.90307	1.56e-28	protein_coding
ENSG00000160447.6	PKN3	1.44971	3.11725	5.56e-16	protein_coding
ENSG00000198917.11	C9orf114	1.97277	6.88547	7.18e-127	protein_coding
ENSG00000167130.17	DOLPP1	2.20594	5.39914	2.92e-105	protein_coding
ENSG00000148335.14	NTMT1	1.66536	5.43856	2.08e-63	protein_coding
ENSG00000148331.11	ASB6	1.85707	6.06298	3.51e-93	protein_coding
ENSG00000136816.15	TOR1B	1.33876	5.57491	4.65e-44	protein_coding
ENSG00000136878.12	USP20	1.12615	5.88553	4.76e-34	protein_coding
ENSG00000050555.17	LAMC3	1.93729	-0.0845076	0.0127071	protein_coding
ENSG00000130717.12	UCK1	2.17624	5.90481	2.93e-120	protein_coding
ENSG00000165698.15	C9orf9	1.29607	0.629778	0.00649568	protein_coding
ENSG00000148296.6	SURF6	2.26053	6.33194	4.75e-143	protein_coding
ENSG00000148297.15	MED22	2.07527	6.83595	2.35e-139	protein_coding
ENSG00000148300.11	REXO4	1.83455	6.01902	1.59e-88	protein_coding
ENSG00000160323.18	ADAMTS13	1.15998	3.33875	1.18e-11	protein_coding
ENSG00000160325.14	CACFD1	1.48341	4.54836	3.56e-33	protein_coding
ENSG00000225756.1	DBH-AS1	5.14222	0.86587	0.00577095	antisense
ENSG00000196363.9	WDR5	1.27486	6.77792	2.01e-55	protein_coding
ENSG00000107147.11	KCNT1	4.57352	1.5398	0.0290638	protein_coding
ENSG00000238227.7	C9orf69	1.20598	6.39499	2.04e-44	protein_coding
ENSG00000165689.16	SDCCAG3	1.44306	7.17073	3.48e-73	protein_coding
ENSG00000237886.1	NALT1	1.21539	1.92513	0.00552621	antisense
ENSG00000172889.15	EGFL7	3.5512	0.38701	0.00498706	protein_coding
ENSG00000233016.6	SNHG7	1.38739	7.05621	1e-67	antisense
ENSG00000177984.6	LCN15	2.10972	0.091102	0.000214	protein_coding
ENSG00000272896.1	RP11-216L13.17	1.48192	1.41013	4.67e-06	protein_coding
ENSG00000107223.12	EDF1	1.0724	4.73532	8.78e-20	protein_coding
ENSG00000159069.13	FBXW5	1.25921	7.786	1.66e-62	protein_coding
ENSG00000148362.10	C9orf142	1.13766	4.12156	1.63e-17	protein_coding
ENSG00000180549.7	FUT7	1.19733	3.59152	8.17e-13	protein_coding
ENSG00000054179.11	ENTPD2	1.323	1.41783	0.000462	protein_coding
ENSG00000186193.8	SAPCD2	1.14627	6.87845	4.6e-45	protein_coding
ENSG00000197355.10	UAP1L1	1.35381	3.90038	5.08e-22	protein_coding
ENSG00000176101.11	SSNA1	1.46025	6.036	8.82e-56	protein_coding
ENSG00000188566.11	NDOR1	1.04004	6.40904	5.07e-34	protein_coding
ENSG00000197191.4	CYSRT1	2.97739	2.07034	3.57e-27	protein_coding
ENSG00000198113.2	TOR4A	1.16374	6.06071	1.52e-37	protein_coding
ENSG00000165802.19	NSMF	1.18782	5.13491	6.41e-29	protein_coding
ENSG00000278419.1	RP11-298E9.7	1.15656	0.446895	0.0211249	antisense
ENSG00000067082.14	KLF6	1.90448	2.88446	1.85e-24	protein_coding
ENSG00000107537.13	PHYH	1.29859	1.87192	3.22e-05	protein_coding
ENSG00000282246.1	RP11-295P9.13	2.18435	-0.732741	0.0078763	protein_coding
ENSG00000234296.1	RP13-16H11.7	1.32975	3.158	1.7e-14	lincRNA
ENSG00000224597.9	SVIL-AS1	1.14547	5.11558	5.48e-28	antisense
ENSG00000236514.1	RP11-162G10.5	2.11457	-0.822346	0.0113132	antisense
ENSG00000276805.2	RP11-291L22.9	1.50865	3.87146	8.8e-27	transcribed_unprocessed_pseudogene
ENSG00000279239.1	RP11-178A10.3	2.19061	2.81918	1.47e-27	transcribed_unprocessed_pseudogene
ENSG00000185904.11	LINC00839	1.16858	6.44938	5.94e-43	lincRNA
ENSG00000198915.11	RASGEF1A	1.67685	4.3373	2.91e-37	protein_coding
ENSG00000107551.20	RASSF4	1.41749	4.84077	1.04e-35	protein_coding
ENSG00000165507.8	C10orf10	2.29573	7.17275	0.000715	protein_coding
ENSG00000122952.16	ZWINT	1.56355	5.98897	1.92e-66	protein_coding
ENSG00000181915.4	ADO	1.09995	5.5406	4.1e-30	protein_coding
ENSG00000042286.14	AIFM2	1.84853	5.78563	1.48e-84	protein_coding
ENSG00000156521.13	TYSND1	1.68126	4.27028	1.26e-39	protein_coding
ENSG00000079332.14	SAR1A	1.45333	7.88518	7.46e-84	protein_coding
ENSG00000172731.13	LRRC20	1.83405	5.44741	1.15e-76	protein_coding
ENSG00000279406.1	RP11-327E2.5	1.5221	0.0342606	0.00848374	TEC
ENSG00000148719.14	DNAJB12	1.41272	6.65429	3.51e-65	protein_coding
ENSG00000166321.13	NUDT13	1.23313	2.60526	2.87e-09	protein_coding
ENSG00000182180.13	MRPS16	1.02102	6.50459	6.48e-34	protein_coding
ENSG00000268584.1	RP11-464F9.20	1.60579	0.0491079	0.00602027	antisense
ENSG00000176986.15	SEC24C	1.25957	8.09914	1.45e-65	protein_coding
ENSG00000172586.7	CHCHD1	1.06009	2.05318	0.000142	protein_coding
ENSG00000214655.10	ZSWIM8	1.20005	7.12044	1.62e-51	protein_coding
ENSG00000148660.20	CAMK2G	1.1283	5.52226	9.82e-32	protein_coding
ENSG00000122861.15	PLAU	1.96517	2.15347	1.41e-15	protein_coding
ENSG00000108179.13	PPIF	1.04706	8.28595	7.31e-47	protein_coding
ENSG00000188199.10	NUTM2B	2.08681	0.833481	3.19e-05	protein_coding
ENSG00000272447.1	RP11-182L21.6	1.31456	2.07369	5.03e-06	lincRNA
ENSG00000133678.13	TMEM254	1.40858	3.37606	2.69e-18	protein_coding
ENSG00000229404.5	LINC00858	2.81275	-0.355266	7.3e-05	lincRNA
ENSG00000184923.12	NUTM2A	4.27845	-0.85926	7.51e-05	protein_coding
ENSG00000224914.2	LINC00863	1.76921	4.00937	4.11e-36	lincRNA
ENSG00000214562.13	NUTM2D	2.10305	2.33848	1.5e-18	protein_coding
ENSG00000223820.5	CFL1P1	1.26198	1.32737	0.0014033	transcribed_unprocessed_pseudogene
ENSG00000227268.3	KLLN	1.08619	2.64681	5.68e-07	protein_coding
ENSG00000119917.13	IFIT3	2.71775	-0.318106	0.0377977	protein_coding
ENSG00000105988.6	NHP2P1	1.57587	0.60837	0.00124426	processed_pseudogene
ENSG00000236493.2	EIF2S2P3	2.04104	-0.0634475	0.0114066	processed_pseudogene
ENSG00000171160.17	MORN4	1.69683	2.36156	3.44e-12	protein_coding
ENSG00000155252.13	PI4K2A	1.88699	5.00816	7.17e-66	protein_coding
ENSG00000119919.10	NKX2-3	1.37227	1.05242	0.00811942	protein_coding
ENSG00000014919.12	COX15	1.81925	6.68872	2.16e-106	protein_coding
ENSG00000099194.5	SCD	1.78247	9.26116	1.84e-146	protein_coding
ENSG00000075826.16	SEC31B	1.08761	4.7657	3.92e-22	protein_coding
ENSG00000272572.1	RP11-179B2.2	3.03682	0.327626	2.28e-10	antisense
ENSG00000107815.7	C10orf2	1.90706	7.34446	5.89e-129	protein_coding
ENSG00000107819.13	SFXN3	1.26164	3.55529	3.38e-16	protein_coding
ENSG00000273162.1	RP11-108L7.15	1.13869	1.3167	0.00145293	lincRNA
ENSG00000107821.14	KAZALD1	1.06943	5.05241	6.07e-23	protein_coding
ENSG00000166169.16	POLL	1.15671	5.62841	2.43e-32	protein_coding
ENSG00000198728.10	LDB1	1.19707	6.65263	1.47e-47	protein_coding
ENSG00000059915.16	PSD	1.40288	1.5119	9.92e-06	protein_coding
ENSG00000138107.11	ACTR1A	1.3834	7.09167	4.16e-67	protein_coding
ENSG00000282772.1	RP11-753C18.12	1.6375	-0.395377	0.026123	antisense
ENSG00000280693.2	SH3PXD2A-AS1	1.29618	4.54791	6.83e-28	antisense
ENSG00000260461.1	RP11-541N10.3	1.09583	1.59475	0.000334	sense_overlapping
ENSG00000148841.15	ITPRIP	2.55586	7.63062	1.07e-219	protein_coding
ENSG00000119927.13	GPAM	1.7413	5.46781	1.03e-69	protein_coding
ENSG00000023041.11	ZDHHC6	1.10426	5.3611	2.85e-28	protein_coding
ENSG00000138161.12	CUZD1	1.05946	3.05637	3.97e-09	protein_coding
ENSG00000189275.3	LINC01164	2.55626	3.10831	1.33e-22	lincRNA
ENSG00000148814.17	LRRC27	1.0994	3.14214	1.7e-08	protein_coding
ENSG00000148832.14	PAOX	1.33667	2.36131	8.88e-09	protein_coding
ENSG00000148824.18	MTG1	1.46484	2.82557	1.03e-14	protein_coding
ENSG00000177951.17	BET1L	1.80594	6.37038	1.33e-96	protein_coding
ENSG00000177963.12	RIC8A	1.02395	7.13128	8.73e-38	protein_coding
ENSG00000255026.1	RP11-326C3.2	1.61161	6.89013	1.5e-79	antisense
ENSG00000142102.15	ATHL1	1.10227	8.73772	4.39e-53	protein_coding
ENSG00000184363.9	PKP3	3.72353	-1.42839	0.0245086	protein_coding
ENSG00000185522.8	LMNTD2	1.22004	2.93573	9.95e-11	protein_coding
ENSG00000099849.14	RASSF7	2.10237	2.88129	4.72e-25	protein_coding
ENSG00000177225.16	PDDC1	1.22499	6.74437	5.83e-51	protein_coding
ENSG00000117983.17	MUC5B	4.58398	0.470283	0.0386202	protein_coding
ENSG00000078902.15	TOLLIP	1.79668	6.48827	7.02e-99	protein_coding
ENSG00000149043.16	SYT8	1.19699	1.13672	0.0334293	protein_coding
ENSG00000110665.11	C11orf21	2.3317	1.18841	4.85e-12	protein_coding
ENSG00000167333.12	TRIM68	2.35075	2.81578	6.78e-34	protein_coding
ENSG00000132274.15	TRIM22	5.65152	-1.46654	0.00895387	protein_coding
ENSG00000051009.10	FAM160A2	1.00205	5.26274	1.66e-22	protein_coding
ENSG00000170955.9	PRKCDBP	5.77109	-2.53144	0.0402102	protein_coding
ENSG00000132275.10	RRP8	1.25269	6.03697	3.17e-44	protein_coding
ENSG00000166394.14	CYB5R2	1.08569	1.77981	0.0472839	protein_coding
ENSG00000245522.2	RP11-540A21.2	1.22502	0.367725	0.0383876	lincRNA
ENSG00000133816.13	MICAL2	1.16063	3.79067	1.2e-16	protein_coding
ENSG00000186104.10	CYP2R1	1.17297	3.77789	1.06e-15	protein_coding
ENSG00000179119.14	SPTY2D1	1.22894	6.61679	9.07e-50	protein_coding
ENSG00000151117.8	TMEM86A	1.4167	1.93064	6.79e-08	protein_coding
ENSG00000181830.8	SLC35C1	1.12544	4.92165	8.64e-24	protein_coding
ENSG00000121671.11	CRY2	1.01008	5.7888	2.51e-27	protein_coding
ENSG00000180423.4	HARBI1	1.03807	2.97423	9.97e-08	protein_coding
ENSG00000149182.14	ARFGAP2	1.1112	7.1152	5.6e-44	protein_coding
ENSG00000165912.15	PACSIN3	1.04888	6.65554	1.96e-29	protein_coding
ENSG00000165915.13	SLC39A13	1.07226	4.29528	6.93e-17	protein_coding
ENSG00000254518.1	RP11-347H15.4	1.08603	1.45791	0.0011188	lincRNA
ENSG00000214883.4	RP11-574M7.2	2.24095	0.490527	2.65e-07	unprocessed_pseudogene
ENSG00000166793.10	YPEL4	2.06446	0.393798	3.32e-05	protein_coding
ENSG00000110042.7	DTX4	1.91122	-0.121916	0.0247683	protein_coding
ENSG00000110048.11	OSBP	1.22952	7.29299	2.35e-55	protein_coding
ENSG00000110104.11	CCDC86	1.18715	5.56316	2.6e-33	protein_coding
ENSG00000257052.1	RP11-881M11.2	2.67682	-1.43048	0.0472532	antisense
ENSG00000011347.9	SYT7	2.0824	3.30056	0.0400658	protein_coding
ENSG00000149480.6	MTA2	1.04098	8.44376	2.91e-47	protein_coding
ENSG00000204922.4	UQCC3	1.62563	4.61526	6.28e-42	protein_coding
ENSG00000255717.6	SNHG1	1.19197	7.56221	4.82e-55	processed_transcript
ENSG00000110583.12	NAA40	1.43438	6.26399	1.36e-60	protein_coding
ENSG00000173486.12	FKBP2	1.76638	2.8821	4.46e-15	protein_coding
ENSG00000257086.1	RP11-783K16.13	1.25163	0.871708	0.0107983	lincRNA
ENSG00000149782.11	PLCB3	1.11093	4.83249	9.98e-22	protein_coding
ENSG00000171219.8	CDC42BPG	1.22809	2.45147	3.38e-08	protein_coding
ENSG00000168060.14	NAALADL1	1.14941	1.956	0.000478	protein_coding
ENSG00000146670.9	CDCA5	2.05964	7.80679	3.95e-160	protein_coding
ENSG00000162300.11	ZFPL1	1.18669	3.69652	1.4e-14	protein_coding
ENSG00000149792.8	MRPL49	2.42982	6.19647	4.39e-156	protein_coding
ENSG00000162241.12	SLC25A45	1.29969	5.20921	1.85e-36	protein_coding
ENSG00000126391.13	FRMD8	1.14654	8.32912	2.99e-56	protein_coding
ENSG00000173465.7	SSSCA1	1.56654	4.99505	8.77e-47	protein_coding
ENSG00000176973.7	FAM89B	1.20259	0.295491	0.0394999	protein_coding
ENSG00000172977.12	KAT5	1.00887	5.04701	9.11e-21	protein_coding
ENSG00000172922.8	RNASEH2C	1.30384	5.99121	1.03e-47	protein_coding
ENSG00000172732.11	MUS81	1.1287	5.95413	1.62e-35	protein_coding
ENSG00000172638.12	EFEMP2	1.23358	1.74839	4.08e-05	protein_coding
ENSG00000175550.7	DRAP1	1.02198	3.77915	1.05e-09	protein_coding
ENSG00000175376.8	EIF1AD	1.437	6.33956	4.83e-63	protein_coding
ENSG00000174744.13	BRMS1	1.10713	5.13594	1.01e-24	protein_coding
ENSG00000174669.11	SLC29A2	1.06039	3.17896	5.8e-10	protein_coding
ENSG00000174165.7	ZDHHC24	1.04139	4.58556	6.82e-18	protein_coding
ENSG00000173914.11	RBM4B	1.00187	3.37013	8.18e-10	protein_coding
ENSG00000172613.7	RAD9A	1.49669	5.01063	3.84e-43	protein_coding
ENSG00000172508.10	CARNS1	1.48558	2.40126	6.27e-05	protein_coding
ENSG00000110697.12	PITPNM1	1.27433	5.53625	2.83e-38	protein_coding
ENSG00000167797.7	CDK2AP2	1.1712	3.01507	2.15e-10	protein_coding
ENSG00000149716.12	ORAOV1	1.45712	5.4294	2.18e-49	protein_coding
ENSG00000168040.4	FADD	1.87451	5.42585	4.99e-79	protein_coding
ENSG00000172890.11	NADSYN1	1.06443	5.54778	7.18e-28	protein_coding
ENSG00000184154.12	LRTOMT	1.06268	2.69552	2.28e-07	protein_coding
ENSG00000175567.8	UCP2	1.07076	5.29828	1.31e-25	protein_coding
ENSG00000175536.6	LIPT2	1.46172	0.449028	0.00383611	protein_coding
ENSG00000255507.5	RP11-535A19.2	4.7716	-0.0920998	0.0292201	antisense
ENSG00000137474.19	MYO7A	1.39951	2.07746	0.000294	protein_coding
ENSG00000188997.7	KCTD21	2.01597	3.65178	1.25e-41	protein_coding
ENSG00000137504.13	CREBZF	1.34059	6.71132	3.68e-60	protein_coding
ENSG00000254783.1	RP11-320L11.2	1.43893	0.644575	0.000799	processed_pseudogene
ENSG00000086848.14	ALG9	1.53385	3.20612	1.97e-19	protein_coding
ENSG00000150779.11	TIMM8B	1.14723	4.6176	8.93e-22	protein_coding
ENSG00000256167.1	ATF4P4	1.13717	1.35957	0.00106183	transcribed_processed_pseudogene
ENSG00000076053.10	RBM7	1.75878	0.00346533	0.0114204	protein_coding
ENSG00000118096.7	IFT46	1.10138	3.5539	1.2e-12	protein_coding
ENSG00000271751.1	RP11-110I1.14	2.48204	-0.912807	0.00843547	lincRNA
ENSG00000188486.3	H2AFX	1.02579	7.94347	3.39e-43	protein_coding
ENSG00000172269.16	DPAGT1	1.07453	4.97066	5.18e-23	protein_coding
ENSG00000172273.12	HINFP	1.0374	5.32061	1.09e-24	protein_coding
ENSG00000076706.14	MCAM	1.6084	1.8274	4.66e-09	protein_coding
ENSG00000137709.9	POU2F3	1.38327	0.917748	0.0206503	protein_coding
ENSG00000166261.10	ZNF202	1.19964	5.78319	3.42e-38	protein_coding
ENSG00000154144.12	TBRG1	1.13723	5.67852	8.12e-33	protein_coding
ENSG00000165526.8	RPUSD4	1.16411	6.78073	9.22e-44	protein_coding
ENSG00000254612.2	RP11-676M6.1	1.11599	1.67928	0.00032	processed_pseudogene
ENSG00000174370.9	C11orf45	2.3547	3.01928	5.54e-35	protein_coding
ENSG00000151500.14	THYN1	1.00736	3.49495	7.97e-10	protein_coding
ENSG00000151498.11	ACAD8	1.22951	5.35277	1.38e-34	protein_coding
ENSG00000226210.3	WASH7P	1.55673	6.29969	2.61e-70	unprocessed_pseudogene
ENSG00000120645.11	IQSEC3	1.43518	1.75929	2.11e-07	protein_coding
ENSG00000250899.3	RP11-253E3.3	1.28638	3.49292	4.38e-17	lincRNA
ENSG00000234589.4	RP11-253E3.1	1.42802	1.23956	0.000122	processed_pseudogene
ENSG00000227081.5	RP11-543P15.1	2.63489	0.378904	3.78e-06	processed_pseudogene
ENSG00000256356.1	HSPA8P5	1.22366	1.68546	5.67e-05	processed_pseudogene
ENSG00000010295.19	IFFO1	1.3529	5.96867	1.05e-49	protein_coding
ENSG00000111641.10	NOP2	1.19702	7.6687	5.64e-56	protein_coding
ENSG00000111653.19	ING4	1.47887	5.16317	1.72e-44	protein_coding
ENSG00000111665.11	CDCA3	1.04333	5.5	1.15e-26	protein_coding
ENSG00000111671.9	SPSB2	1.7891	3.79323	7.16e-27	protein_coding
ENSG00000111674.8	ENO2	1.90651	2.91712	0.00653896	protein_coding
ENSG00000205885.7	C1RL-AS1	1.08403	6.71966	4.05e-40	antisense
ENSG00000139197.10	PEX5	1.03498	6.3198	3.78e-33	protein_coding
ENSG00000171847.10	FAM90A1	1.05706	5.23103	1.99e-18	protein_coding
ENSG00000215241.3	RP11-266K4.9	1.48488	5.8076	4.79e-57	lincRNA
ENSG00000249790.2	RP11-20D14.6	1.47945	3.97276	3.23e-26	lincRNA
ENSG00000111788.10	RP11-22B23.1	1.10168	7.5906	5.05e-47	unprocessed_pseudogene
ENSG00000214826.5	DDX12P	1.11771	8.04078	7.79e-51	unprocessed_pseudogene
ENSG00000139112.10	GABARAPL1	1.83857	5.30972	4.86e-62	protein_coding
ENSG00000278654.1	RP11-434C1.4	2.62048	-1.35129	0.0349932	processed_pseudogene
ENSG00000121380.12	BCL2L14	1.18852	2.55862	2.56e-08	protein_coding
ENSG00000111291.8	GPRC5D	1.31261	3.75817	3.14e-20	protein_coding
ENSG00000134531.9	EMP1	1.54717	2.1655	8.22e-10	protein_coding
ENSG00000197837.3	HIST4H4	1.03065	4.92988	9.37e-21	protein_coding
ENSG00000256238.1	SUPT16HP1	2.57886	-0.314665	0.000262	processed_pseudogene
ENSG00000255921.1	RP11-662I13.2	5.14136	-0.853622	0.0180379	antisense
ENSG00000013573.16	DDX11	1.12242	7.89175	4.34e-51	protein_coding
ENSG00000079337.15	RAPGEF3	1.23677	4.83328	4.43e-21	protein_coding
ENSG00000174233.11	ADCY6	1.21011	5.38673	1.1e-34	protein_coding
ENSG00000167535.7	CACNB3	1.30259	5.39227	3.3e-37	protein_coding
ENSG00000135436.8	FAM186B	1.08879	1.97566	9.91e-05	protein_coding
ENSG00000186666.5	BCDIN3D	1.04606	3.76381	3.41e-13	protein_coding
ENSG00000050426.15	LETMD1	1.60305	6.16401	3.64e-73	protein_coding
ENSG00000139629.15	GALNT6	1.68229	1.97513	5.25e-09	protein_coding
ENSG00000257851.2	HNRNPA3P10	1.86605	-0.255513	0.00711861	processed_pseudogene
ENSG00000167767.13	KRT80	1.42941	3.46755	6.15e-12	protein_coding
ENSG00000139651.10	ZNF740	1.54206	7.41825	1.3e-87	protein_coding
ENSG00000257605.2	RP11-680A11.5	6.50486	-0.919231	0.00014	antisense
ENSG00000135409.10	AMHR2	5.80735	-1.7955	0.0103323	protein_coding
ENSG00000270175.1	RP11-793H13.11	1.01334	1.39503	0.00273425	antisense
ENSG00000198353.7	HOXC4	2.5221	3.29532	2.03e-46	protein_coding
ENSG00000182796.12	TMEM198B	1.23586	5.82936	1.85e-40	unitary_pseudogene
ENSG00000196465.10	MYL6B	1.02599	5.61732	3.14e-26	protein_coding
ENSG00000135469.13	COQ10A	1.03307	4.02026	1.2e-13	protein_coding
ENSG00000135473.14	PAN2	1.54217	5.46955	6.27e-57	protein_coding
ENSG00000170581.13	STAT2	1.32036	6.9921	2.63e-60	protein_coding
ENSG00000175197.10	DDIT3	1.31444	6.1604	0.0152772	protein_coding
ENSG00000240771.6	ARHGEF25	1.66701	3.44078	2.92e-25	protein_coding
ENSG00000135502.16	SLC26A10	1.14185	1.21559	0.00232168	protein_coding
ENSG00000135439.11	AGAP2	1.229	6.27005	1.88e-45	protein_coding
ENSG00000111012.9	CYP27B1	1.71575	5.63318	1.44e-71	protein_coding
ENSG00000037897.16	METTL1	1.95058	5.06569	3.27e-74	protein_coding
ENSG00000257698.1	RP11-620J15.3	1.2058	1.10822	0.00247688	lincRNA
ENSG00000277247.1	RP11-785D18.3	2.81747	-0.692182	0.00071	antisense
ENSG00000258128.2	MKRN9P	2.34346	1.74907	4.69e-15	transcribed_processed_pseudogene
ENSG00000057704.10	TMCC3	1.43666	3.7687	1.89e-23	protein_coding
ENSG00000258153.1	HSPE1P4	2.20047	-0.879741	0.0313786	processed_pseudogene
ENSG00000139352.3	ASCL1	1.93797	-0.219477	0.00139522	protein_coding
ENSG00000166111.9	SVOP	2.18074	-0.157681	0.000244	protein_coding
ENSG00000139428.11	MMAB	1.04934	4.08196	5.68e-15	protein_coding
ENSG00000110921.11	MVK	1.25174	4.57485	1.1e-24	protein_coding
ENSG00000089234.15	BRAP	1.36786	6.38876	2.94e-57	protein_coding
ENSG00000234608.7	MAPKAPK5-AS1	1.43997	3.43844	9.18e-19	lincRNA
ENSG00000089127.12	OAS1	1.09824	2.24309	1.58e-05	protein_coding
ENSG00000139405.15	RITA1	1.24432	4.92258	2.95e-29	protein_coding
ENSG00000089060.11	SLC8B1	1.02312	4.47952	5.72e-16	protein_coding
ENSG00000111445.13	RFC5	1.10386	5.47731	9.36e-30	protein_coding
ENSG00000276292.1	RP11-33N14.5	3.51992	-0.988721	6.79e-05	antisense
ENSG00000111725.10	PRKAB1	2.2449	6.37946	1.94e-146	protein_coding
ENSG00000111737.11	RAB35	1.04093	7.23083	6.92e-40	protein_coding
ENSG00000248008.2	NRAV	1.545	2.2915	1.68e-11	antisense
ENSG00000175970.8	UNC119B	1.71877	6.0875	4.69e-82	protein_coding
ENSG00000157895.11	C12orf43	1.24229	5.33209	4.84e-34	protein_coding
ENSG00000089041.16	P2RX7	1.67311	4.92121	3.99e-51	protein_coding
ENSG00000274292.1	RP11-347I19.7	1.70032	2.17363	5.23e-09	lincRNA
ENSG00000111325.16	OGFOD2	1.51465	0.31117	0.00243724	protein_coding
ENSG00000185163.9	DDX51	1.62903	5.97265	3.17e-71	protein_coding
ENSG00000184967.6	NOC4L	1.00113	5.01912	3.66e-20	protein_coding
ENSG00000275964.1	RP11-61K9.3	1.12246	2.00003	0.000282	lincRNA
ENSG00000173141.4	MRPL57	1.40373	4.08855	1.65e-25	protein_coding
ENSG00000231983.1	LINC00415	1.41812	-0.316775	0.0382518	lincRNA
ENSG00000238121.5	LINC00426	1.39668	0.83755	0.000801	lincRNA
ENSG00000120686.11	UFM1	1.01679	5.68161	5.11e-26	protein_coding
ENSG00000174032.16	SLC25A30	1.03844	4.20539	1.18e-14	protein_coding
ENSG00000152213.3	ARL11	2.19527	2.03395	2.6e-13	protein_coding
ENSG00000123201.14	GUCY1B2	2.12438	1.25582	0.021457	unitary_pseudogene
ENSG00000102796.10	DHRS12	1.19664	1.50534	0.000178	protein_coding
ENSG00000139675.11	HNRNPA1L2	1.57711	3.26592	2.85e-19	protein_coding
ENSG00000236565.3	HNRNPA3P5	1.74232	0.30039	0.000895	processed_pseudogene
ENSG00000236972.2	FABP5P1	1.23026	0.495407	0.0211505	processed_pseudogene
ENSG00000228002.2	DHX9P1	1.63252	-0.317439	0.0160434	processed_pseudogene
ENSG00000214182.5	PTMAP5	1.38199	3.19203	1.02e-15	transcribed_processed_pseudogene
ENSG00000272046.1	RP11-471M2.3	1.62473	3.36019	1.03e-22	lincRNA
ENSG00000151287.16	TEX30	1.11301	2.66483	2.65e-08	protein_coding
ENSG00000134897.13	BIVM	1.03026	1.69349	0.000405	protein_coding
ENSG00000125266.6	EFNB2	1.35022	2.54173	2.56e-10	protein_coding
ENSG00000213995.11	CARKD	1.22923	6.89888	3.01e-52	protein_coding
ENSG00000129484.13	PARP2	1.08997	3.01377	2.14e-09	protein_coding
ENSG00000165801.9	ARHGEF40	1.95296	0.211988	0.00257311	protein_coding
ENSG00000100439.10	ABHD4	2.09717	2.27966	8.17e-18	protein_coding
ENSG00000155463.12	OXA1L	1.02375	5.37537	1.49e-24	protein_coding
ENSG00000139880.19	CDH24	1.01042	4.20768	4.93e-14	protein_coding
ENSG00000235194.8	PPP1R3E	1.04383	2.39316	3.02e-06	protein_coding
ENSG00000213983.11	AP1G2	1.31458	4.26691	8.37e-25	protein_coding
ENSG00000100897.17	DCAF11	1.11025	3.53407	6.71e-13	protein_coding
ENSG00000100908.13	EMC9	1.29162	2.22726	6.36e-08	protein_coding
ENSG00000100911.13	PSME2	1.02429	4.74797	1.4e-18	protein_coding
ENSG00000092098.16	RNF31	1.34637	4.64023	3e-31	protein_coding
ENSG00000100938.17	GMPR2	1.20555	4.19032	1.21e-20	protein_coding
ENSG00000136305.11	CIDEB	1.56393	6.33966	5.72e-72	protein_coding
ENSG00000100968.13	NFATC4	1.10577	3.05177	1.05e-09	protein_coding
ENSG00000139899.10	CBLN3	1.46153	3.17134	3.17e-12	protein_coding
ENSG00000100441.9	KHNYN	1.11616	6.34211	5.18e-38	protein_coding
ENSG00000259051.1	HNRNPUP1	1.30227	0.624815	0.0102544	processed_pseudogene
ENSG00000258427.3	RBM8B	1.02756	0.681115	0.0498075	processed_pseudogene
ENSG00000259010.1	RP11-973N13.2	2.11065	0.764248	3.89e-07	processed_pseudogene
ENSG00000126822.16	PLEKHG3	1.77082	0.895609	5.52e-05	protein_coding
ENSG00000257365.7	FNTB	2.07734	1.8385	6.43e-15	protein_coding
ENSG00000258759.1	RP11-1012A1.7	2.57638	-1.40575	0.0290215	processed_pseudogene
ENSG00000156050.8	FAM161B	1.91781	1.9891	7.6e-09	protein_coding
ENSG00000119718.10	EIF2B2	1.08752	5.65852	5.09e-30	protein_coding
ENSG00000119703.13	ZC2HC1C	1.01148	1.72993	0.00183515	protein_coding
ENSG00000119638.12	NEK9	1.65713	7.94178	1.99e-108	protein_coding
ENSG00000119699.7	TGFB3	1.19899	3.49288	1.99e-11	protein_coding
ENSG00000258301.3	RP11-488C13.5	1.24531	2.79908	2.89e-10	lincRNA
ENSG00000165548.10	TMEM63C	1.05843	6.25415	1.77e-28	protein_coding
ENSG00000140022.9	STON2	1.56267	2.0712	1.48e-10	protein_coding
ENSG00000259032.2	ENSAP2	1.4417	-0.121799	0.031512	processed_pseudogene
ENSG00000259020.3	RP11-529H20.3	2.18503	-0.49447	0.0027196	processed_pseudogene
ENSG00000165943.4	MOAP1	2.35915	4.90465	1.79e-94	protein_coding
ENSG00000270038.1	RP11-1070N10.7	1.38363	1.27759	0.000175	lincRNA
ENSG00000187621.14	TCL6	1.26038	0.0041471	0.0439456	processed_transcript
ENSG00000234648.1	AL162151.3	1.27153	2.31683	3.99e-07	processed_pseudogene
ENSG00000100865.14	CINP	1.23037	4.45165	1.03e-23	protein_coding
ENSG00000100664.10	EIF5	1.41992	7.9685	5.32e-81	protein_coding
ENSG00000166166.12	TRMT61A	1.96854	5.1749	2.72e-76	protein_coding
ENSG00000126215.13	XRCC3	1.59155	5.52036	3.15e-60	protein_coding
ENSG00000258913.1	RP11-260M19.2	4.79739	-0.371987	0.032257	lincRNA
ENSG00000142208.15	AKT1	1.00566	6.69279	4.71e-34	protein_coding
ENSG00000258701.1	LINC00638	1.86326	0.76547	3.2e-05	lincRNA
ENSG00000140104.13	C14orf79	1.8732	2.00063	1.67e-10	protein_coding
ENSG00000183484.11	GPR132	1.79707	-0.400351	0.00741602	protein_coding
ENSG00000211890.3	IGHA2	2.21721	1.81126	3.06e-17	IG_C_gene
ENSG00000211895.4	IGHA1	1.80138	0.337114	8.03e-05	IG_C_gene
ENSG00000258732.1	RP11-603B24.1	2.90449	-1.19748	0.00908881	unprocessed_pseudogene
ENSG00000276550.4	HERC2P2	1.04236	6.09198	3e-31	transcribed_unprocessed_pseudogene
ENSG00000274471.1	RP11-228M15.1	1.0913	3.20312	4.37e-10	unprocessed_pseudogene
ENSG00000261739.2	GOLGA8S	1.22628	2.02614	8.74e-07	protein_coding
ENSG00000261418.1	RP11-529J17.3	1.20516	2.75138	8.8e-10	unprocessed_pseudogene
ENSG00000261649.5	GOLGA6L7P	1.55308	1.62097	5.37e-07	transcribed_unprocessed_pseudogene
ENSG00000175265.17	GOLGA8A	1.51068	6.27894	3.3e-64	protein_coding
ENSG00000236914.3	RP11-1008C21.2	2.37337	-0.533968	0.00159866	lincRNA
ENSG00000137801.10	THBS1	1.24826	8.89816	2.88e-11	protein_coding
ENSG00000128928.8	IVD	1.64459	6.58937	2.13e-86	protein_coding
ENSG00000140320.11	BAHD1	1.07868	6.56477	4.97e-38	protein_coding
ENSG00000137880.5	GCHFR	1.30574	5.27677	1.23e-34	protein_coding
ENSG00000166140.17	ZFYVE19	1.73884	5.55107	7.52e-71	protein_coding
ENSG00000104140.6	RHOV	3.37683	4.99744	1.21e-117	protein_coding
ENSG00000166887.15	VPS39	1.17438	7.21229	2.86e-50	protein_coding
ENSG00000140265.12	ZSCAN29	1.04091	6.37065	1.23e-33	protein_coding
ENSG00000179523.4	EIF3J-AS1	1.27529	3.72928	2.06e-13	lincRNA
ENSG00000229474.6	PATL2	1.16256	1.2074	0.00362272	protein_coding
ENSG00000171766.15	GATM	1.43809	1.91304	4.94e-07	protein_coding
ENSG00000137869.13	CYP19A1	1.59187	1.15748	1.5e-05	protein_coding
ENSG00000248415.1	GAPDHP61	1.58139	-0.023973	0.0138453	processed_pseudogene
ENSG00000138617.14	PARP16	1.73399	5.70061	1.16e-72	protein_coding
ENSG00000074696.12	HACD3	1.40925	7.022	2.41e-69	protein_coding
ENSG00000174446.12	SNAPC5	1.00286	5.00009	3.49e-20	protein_coding
ENSG00000103591.12	AAGAB	1.09896	6.48323	2.11e-38	protein_coding
ENSG00000188779.10	SKOR1	1.29025	1.71824	1.15e-05	protein_coding
ENSG00000260007.1	RP11-315D16.2	1.7091	2.77217	5.16e-19	protein_coding
ENSG00000137817.16	PARP6	1.88666	6.13846	2.92e-98	protein_coding
ENSG00000260339.1	HEXA-AS1	1.57144	-0.265539	0.025534	antisense
ENSG00000067221.13	STOML1	2.01296	5.13107	1.26e-75	protein_coding
ENSG00000140474.12	ULK3	1.63762	6.97024	3.82e-91	protein_coding
ENSG00000178802.17	MPI	1.08807	5.40845	2.1e-28	protein_coding
ENSG00000178761.14	FAM219B	1.07822	4.93703	6.99e-23	protein_coding
ENSG00000178718.6	RPP25	1.88222	0.260073	0.00469342	protein_coding
ENSG00000259790.1	ANP32BP1	1.12826	1.15182	0.00345866	transcribed_processed_pseudogene
ENSG00000173548.8	SNX33	1.4527	4.16467	1.02e-28	protein_coding
ENSG00000260139.6	CSPG4P13	1.2858	1.40925	0.000944	transcribed_unprocessed_pseudogene
ENSG00000167202.11	TBC1D2B	1.27084	7.08203	8.24e-58	protein_coding
ENSG00000172349.16	IL16	1.65278	8.89222	3.85e-121	protein_coding
ENSG00000259343.5	TMC3-AS1	1.12293	0.620069	0.0194586	antisense
ENSG00000278662.4	GOLGA6L10	2.0174	2.57431	1.27e-18	protein_coding
ENSG00000197978.9	GOLGA6L9	1.23506	3.77363	2.09e-16	protein_coding
ENSG00000259683.1	RP11-182J1.14	2.39003	-0.629754	0.00270052	unprocessed_pseudogene
ENSG00000235370.6	DNM1P51	1.06326	1.73669	0.000637	transcribed_unprocessed_pseudogene
ENSG00000176371.13	ZSCAN2	1.0909	2.5296	2.9e-07	protein_coding
ENSG00000177082.12	WDR73	1.26781	5.34577	1.96e-35	protein_coding
ENSG00000181991.15	MRPS11	1.04453	4.81606	4.34e-20	protein_coding
ENSG00000181026.14	AEN	2.21968	8.41779	1.17e-198	protein_coding
ENSG00000166821.8	PEX11A	1.41309	2.35272	8.53e-10	protein_coding
ENSG00000166823.5	MESP1	1.21812	2.00917	1.31e-05	protein_coding
ENSG00000157823.16	AP3S2	1.57662	5.10245	3.77e-50	protein_coding
ENSG00000196547.14	MAN2A2	1.38313	7.19489	3.2e-68	protein_coding
ENSG00000184508.10	HDDC3	1.22122	3.56036	2.07e-14	protein_coding
ENSG00000272888.5	LINC01578	2.29705	4.58975	1.13e-75	processed_transcript
ENSG00000183060.15	LYSMD4	1.18951	3.66318	4.95e-15	protein_coding
ENSG00000234769.7	WASH4P	1.43723	0.689242	0.00249582	unprocessed_pseudogene
ENSG00000231439.4	WASIR2	2.09255	1.31808	2.1e-08	lincRNA
ENSG00000161981.10	SNRNP25	1.048	5.29485	1.79e-22	protein_coding
ENSG00000129925.10	TMEM8A	1.07744	7.47181	9.43e-44	protein_coding
ENSG00000127580.15	WDR24	1.01772	5.57396	6.38e-26	protein_coding
ENSG00000127585.11	FBXL16	1.17458	4.14072	1.46e-18	protein_coding
ENSG00000103245.13	NARFL	1.24025	4.77558	1.93e-27	protein_coding
ENSG00000007516.13	BAIAP3	1.10803	3.96605	1.15e-14	protein_coding
ENSG00000206053.12	HN1L	1.47685	6.36659	2.09e-66	protein_coding
ENSG00000074071.13	MRPS34	1.07843	5.80164	3.13e-29	protein_coding
ENSG00000095906.16	NUBP2	1.25618	6.2614	2.83e-46	protein_coding
ENSG00000198736.11	MSRB1	1.07378	4.48995	3.02e-19	protein_coding
ENSG00000140986.7	RPL3L	1.01167	2.12332	0.000764	protein_coding
ENSG00000140990.14	NDUFB10	1.04243	4.28661	1.73e-15	protein_coding
ENSG00000127554.12	GFER	2.471	6.27664	2.77e-167	protein_coding
ENSG00000127561.14	SYNGR3	1.02494	1.42648	0.00225956	protein_coding
ENSG00000167965.17	MLST8	1.39532	5.53172	6.77e-46	protein_coding
ENSG00000182685.7	BRICD5	1.57617	3.29586	4.87e-22	protein_coding
ENSG00000184207.8	PGP	1.11248	4.58435	1.18e-21	protein_coding
ENSG00000162066.14	AMDHD2	1.34852	4.61439	3.36e-30	protein_coding
ENSG00000167977.8	KCTD5	2.09006	7.24291	1.56e-150	protein_coding
ENSG00000172382.9	PRSS27	1.46112	3.38678	1.22e-19	protein_coding
ENSG00000167978.16	SRRM2	1.06475	10.1796	8.66e-61	protein_coding
ENSG00000162073.13	PAQR4	1.45183	5.78118	5.4e-53	protein_coding
ENSG00000103145.10	HCFC1R1	1.28496	2.30955	9.62e-08	protein_coding
ENSG00000006194.9	ZNF263	1.72277	7.01687	5.24e-101	protein_coding
ENSG00000162086.14	ZNF75A	2.13985	5.78837	5.29e-111	protein_coding
ENSG00000140987.19	ZSCAN32	1.67799	5.20808	3.74e-60	protein_coding
ENSG00000188827.10	SLX4	1.52033	5.98543	6.31e-63	protein_coding
ENSG00000213918.10	DNASE1	1.22841	5.52981	3.08e-36	protein_coding
ENSG00000103423.13	DNAJA3	1.00222	7.3283	1.1e-37	protein_coding
ENSG00000261612.1	SUB1P3	1.63728	0.385582	0.0040482	processed_pseudogene
ENSG00000168101.14	NUDT16L1	1.45774	4.60646	4.16e-34	protein_coding
ENSG00000067836.12	ROGDI	1.18786	2.26798	1.65e-06	protein_coding
ENSG00000118900.14	UBN1	1.3317	7.66048	9.71e-69	protein_coding
ENSG00000118894.14	EEF2KMT	1.1951	4.37073	5.02e-21	protein_coding
ENSG00000153048.10	CARHSP1	1.40937	5.91149	3.05e-53	protein_coding
ENSG00000262222.1	RP11-876N24.4	3.65397	0.372245	5.97e-15	antisense
ENSG00000171490.12	RSL1D1	1.07021	7.47498	1.11e-43	protein_coding
ENSG00000103429.10	BFAR	1.16416	6.23992	1.07e-40	protein_coding
ENSG00000207425.1	Y_RNA	7.17975	-1.29082	2.33e-05	misc_RNA
ENSG00000085721.12	RRN3	1.63517	7.32172	8.94e-74	protein_coding
ENSG00000227827.3	RP11-958N24.2	1.09328	3.42419	2.19e-11	unprocessed_pseudogene
ENSG00000205746.9	RP11-1212A22.1	1.36897	4.27476	5.49e-27	transcribed_unprocessed_pseudogene
ENSG00000006007.11	GDE1	1.91564	6.35379	8.35e-105	protein_coding
ENSG00000167191.11	GPRC5B	1.42087	0.905481	0.000247	protein_coding
ENSG00000011638.10	TMEM159	2.62423	3.44247	1.25e-55	protein_coding
ENSG00000257122.5	RRN3P3	2.11245	2.24112	1.91e-17	transcribed_unprocessed_pseudogene
ENSG00000103356.15	EARS2	1.1886	5.72451	7.24e-37	protein_coding
ENSG00000166847.9	DCTN5	1.36417	7.66423	3.97e-72	protein_coding
ENSG00000230330.1	HMGN2P3	1.13027	1.577	0.000411	processed_pseudogene
ENSG00000155666.11	KDM8	1.21705	3.70737	9.23e-17	protein_coding
ENSG00000197165.10	SULT1A2	1.17732	7.14588	5.24e-40	protein_coding
ENSG00000196502.11	SULT1A1	1.05244	8.22646	1.4e-44	protein_coding
ENSG00000261766.1	RP11-22P6.2	1.64254	-0.11395	0.00787717	antisense
ENSG00000260727.1	SLC7A5P1	1.51878	4.84177	1.39e-40	unprocessed_pseudogene
ENSG00000103485.17	QPRT	2.09135	4.65659	2.22e-69	protein_coding
ENSG00000281348.1	CTD-2574D22.6	1.00805	0.79239	0.0331855	protein_coding
ENSG00000247735.2	CTD-2574D22.2	1.71809	0.840225	2.22e-05	antisense
ENSG00000149929.15	HIRIP3	1.79206	3.99219	1.58e-37	protein_coding
ENSG00000169592.14	INO80E	1.14489	5.97243	2.12e-36	protein_coding
ENSG00000149927.17	DOC2A	3.70465	-0.487267	0.00663487	protein_coding
ENSG00000149922.10	TBX6	1.96051	3.14755	4.95e-20	protein_coding
ENSG00000261416.1	RP11-455F5.5	1.08772	1.06985	0.0135918	antisense
ENSG00000169217.8	CD2BP2	2.82095	7.90534	2.69e-284	protein_coding
ENSG00000260219.2	RP11-347C12.10	1.55029	2.33326	4.52e-11	lincRNA
ENSG00000235560.3	AC002310.12	1.38488	2.79117	1.25e-12	antisense
ENSG00000156853.11	ZNF689	1.31156	5.00823	1.35e-34	protein_coding
ENSG00000156858.11	PRR14	1.27533	5.23562	2.39e-35	protein_coding
ENSG00000196118.11	CCDC189	1.84161	1.67367	2.5e-09	protein_coding
ENSG00000103549.21	RNF40	1.16818	7.35767	1.1e-50	protein_coding
ENSG00000103496.14	STX4	1.08567	3.88463	2.05e-13	protein_coding
ENSG00000140682.18	TGFB1I1	2.44648	-0.665899	0.00263724	protein_coding
ENSG00000261614.1	CSDAP1	2.79012	-0.405041	0.00113625	processed_pseudogene
ENSG00000260518.1	BMS1P8	2.11892	-0.703539	0.0212854	transcribed_unprocessed_pseudogene
ENSG00000279800.2	BCLAF1P2	1.31321	0.67655	0.00400628	processed_pseudogene
ENSG00000091651.8	ORC6	1.98999	5.87433	4.52e-101	protein_coding
ENSG00000166123.13	GPT2	1.30936	5.94505	3.64e-44	protein_coding
ENSG00000260929.1	RP11-327F22.1	3.30295	-1.08582	0.0120447	antisense
ENSG00000273615.1	RP11-1136G4.2	1.2277	0.563732	0.0120337	lincRNA
ENSG00000125170.10	DOK4	1.54585	5.29424	1.75e-44	protein_coding
ENSG00000205336.11	ADGRG1	1.202	6.39393	1.99e-44	protein_coding
ENSG00000166188.2	ZNF319	1.89052	4.58344	3.63e-56	protein_coding
ENSG00000181938.13	GINS3	1.62543	5.02322	1.83e-52	protein_coding
ENSG00000103034.14	NDRG4	1.39496	6.89579	2.52e-55	protein_coding
ENSG00000103042.8	SLC38A7	1.34125	3.88448	2.9e-21	protein_coding
ENSG00000260115.1	CTC-420A11.2	1.85415	0.508013	0.000131	antisense
ENSG00000140931.19	CMTM3	1.89116	1.82827	9.05e-12	protein_coding
ENSG00000172831.11	CES2	1.63382	5.79049	8.19e-68	protein_coding
ENSG00000172824.14	CES4A	1.54527	0.807006	0.000327	protein_coding
ENSG00000135722.8	FBXL8	1.16595	3.34406	3.16e-11	protein_coding
ENSG00000102878.16	HSF4	1.18828	2.96089	1.29e-08	protein_coding
ENSG00000140939.14	NOL3	2.53339	3.74817	3.47e-59	protein_coding
ENSG00000196123.12	KIAA0895L	1.38817	4.1968	7.83e-28	protein_coding
ENSG00000124074.11	ENKD1	1.58449	4.75809	3.48e-39	protein_coding
ENSG00000159761.14	C16orf86	1.35923	1.00906	0.00101796	protein_coding
ENSG00000102901.12	CENPT	1.28285	5.78536	1.24e-42	protein_coding
ENSG00000038358.14	EDC4	1.36205	7.2561	5.89e-67	protein_coding
ENSG00000205220.11	PSMB10	1.26516	3.5209	9.56e-16	protein_coding
ENSG00000213398.7	LCAT	3.33132	-2.07125	0.0461161	protein_coding
ENSG00000124067.16	SLC12A4	1.3562	1.05754	0.000211	protein_coding
ENSG00000103067.11	ESRP2	4.22745	-1.37195	0.00456581	protein_coding
ENSG00000103066.12	PLA2G15	1.92118	4.29158	1.32e-51	protein_coding
ENSG00000103061.11	SLC7A6OS	2.32697	6.15692	3.27e-143	protein_coding
ENSG00000132603.13	NIP7	1.38427	6.24173	7.1e-57	protein_coding
ENSG00000168872.16	DDX19A	1.75776	4.16707	4.88e-40	protein_coding
ENSG00000140830.8	TXNL4B	2.14448	6.31982	4.03e-129	protein_coding
ENSG00000140829.11	DHX38	1.13561	7.02363	1.23e-45	protein_coding
ENSG00000103035.10	PSMD7	1.42389	6.4388	1.64e-62	protein_coding
ENSG00000065457.10	ADAT1	1.34204	5.3093	2.26e-40	protein_coding
ENSG00000140961.12	OSGIN1	1.01429	1.30547	0.0243009	protein_coding
ENSG00000140950.15	TLDC1	1.24989	2.31244	1.15e-07	protein_coding
ENSG00000153786.12	ZDHHC7	1.13312	6.89601	7.01e-45	protein_coding
ENSG00000103248.18	MTHFSD	1.42574	4.58791	1.61e-33	protein_coding
ENSG00000167508.10	MVD	1.20416	4.02305	9.73e-19	protein_coding
ENSG00000167515.10	TRAPPC2L	2.06904	4.82852	7.52e-71	protein_coding
ENSG00000131165.14	CHMP1A	1.30389	7.77323	1.06e-66	protein_coding
ENSG00000185324.21	CDK10	1.01141	6.25104	5.5e-31	protein_coding
ENSG00000177946.5	CENPBD1	2.40031	4.59529	1.22e-83	protein_coding
ENSG00000260528.3	FAM157C	1.2887	3.33456	5.47e-14	lincRNA
ENSG00000280279.1	RP11-1228E12.1	1.57631	-0.276756	0.0208825	lincRNA
ENSG00000231784.8	DBIL5P	1.09645	1.24001	0.00470652	unitary_pseudogene
ENSG00000177370.4	TIMM22	1.98066	5.73937	4.6e-96	protein_coding
ENSG00000132376.19	INPP5K	1.0371	5.95316	2.52e-29	protein_coding
ENSG00000236618.2	PITPNA-AS1	1.18704	1.75486	5.52e-05	antisense
ENSG00000277597.1	RP11-961A15.3	3.64845	-1.51826	0.03449	antisense
ENSG00000167716.18	WDR81	1.02711	6.0383	2.8e-30	protein_coding
ENSG00000186532.11	SMYD4	1.28578	5.68278	2.15e-42	protein_coding
ENSG00000167721.10	TSR1	1.41601	7.78382	1.28e-78	protein_coding
ENSG00000132361.16	CLUH	1.01927	8.24875	1.85e-44	protein_coding
ENSG00000040531.14	CTNS	1.32619	5.80437	2.95e-46	protein_coding
ENSG00000004660.14	CAMKK1	1.18364	2.86007	8.71e-10	protein_coding
ENSG00000161920.9	MED11	1.41446	1.85533	1.53e-07	protein_coding
ENSG00000108528.13	SLC25A11	1.29543	4.53845	1.2e-27	protein_coding
ENSG00000108509.20	CAMTA2	1.52319	5.99434	8.75e-64	protein_coding
ENSG00000005100.12	DHX33	1.11284	6.58457	1.49e-40	protein_coding
ENSG00000091592.15	NLRP1	1.02685	6.65969	3.48e-35	protein_coding
ENSG00000161940.10	BCL6B	1.51501	3.28678	7.77e-15	protein_coding
ENSG00000141505.11	ASGR1	1.04547	2.32629	6.9e-05	protein_coding
ENSG00000040633.12	PHF23	1.0355	5.75759	2.56e-28	protein_coding
ENSG00000170291.14	ELP5	1.03516	5.98964	6.86e-30	protein_coding
ENSG00000215041.9	NEURL4	1.17035	5.28661	3.84e-31	protein_coding
ENSG00000213859.4	KCTD11	1.76352	3.61659	3.44e-29	protein_coding
ENSG00000262880.1	RP11-104H15.7	1.45815	1.86581	2.87e-07	processed_transcript
ENSG00000170175.10	CHRNB1	1.51073	3.92467	2.43e-27	protein_coding
ENSG00000161956.12	SENP3	1.20477	3.61005	1.25e-15	protein_coding
ENSG00000129255.14	MPDU1	1.08216	6.13743	2.07e-34	protein_coding
ENSG00000141504.11	SAT2	1.57759	3.51614	5.45e-20	protein_coding
ENSG00000182224.11	CYB5D1	1.53881	2.35654	6.69e-12	protein_coding
ENSG00000179859.7	AC025335.1	1.19384	0.476165	0.0164245	antisense
ENSG00000132518.6	GUCY2D	1.97788	1.22895	5.65e-05	protein_coding
ENSG00000214999.3	AC129492.6	2.16292	-0.0844152	0.000156	antisense
ENSG00000196544.7	BORCS6	1.35761	4.73813	4.58e-28	protein_coding
ENSG00000178977.3	LINC00324	1.10814	3.09598	4.32e-08	lincRNA
ENSG00000108961.13	RANGRF	1.63733	3.55742	7.78e-26	protein_coding
ENSG00000007237.18	GAS7	1.12479	5.14093	3.95e-26	protein_coding
ENSG00000179598.5	PLD6	1.135	3.96943	3.68e-17	protein_coding
ENSG00000205309.13	NT5M	1.10912	3.6489	3.36e-13	protein_coding
ENSG00000141026.5	MED9	2.05347	5.26478	5.86e-88	protein_coding
ENSG00000141034.9	GID4	1.17257	4.31886	3.3e-21	protein_coding
ENSG00000177427.12	MIEF2	1.41883	3.03371	3.33e-13	protein_coding
ENSG00000177302.14	TOP3A	1.18609	8.16977	6.86e-59	protein_coding
ENSG00000176994.10	SMCR8	1.06381	6.98864	4.13e-40	protein_coding
ENSG00000108448.20	TRIM16L	1.15477	5.27662	6.53e-30	protein_coding
ENSG00000166484.19	MAPK7	1.61188	4.06088	2.53e-33	protein_coding
ENSG00000261033.1	RP11-209D14.2	1.50579	1.62567	0.00305519	antisense
ENSG00000214832.5	UPF3AP2	4.19627	-1.78463	0.012759	transcribed_processed_pseudogene
ENSG00000170298.15	LGALS9B	1.83786	0.671784	0.00180543	protein_coding
ENSG00000124422.11	USP22	1.06112	8.9618	2.15e-52	protein_coding
ENSG00000274180.1	NATD1	1.99969	5.70682	3.14e-86	protein_coding
ENSG00000212719.10	C17orf51	1.57415	0.879007	7.44e-05	protein_coding
ENSG00000263563.5	UBBP4	1.66879	3.36639	1.44e-23	transcribed_unprocessed_pseudogene
ENSG00000109084.13	TMEM97	1.73926	5.53108	3.94e-72	protein_coding
ENSG00000076351.12	SLC46A1	2.20475	4.88493	1.85e-87	protein_coding
ENSG00000007202.14	KIAA0100	1.04595	9.23688	1.21e-52	protein_coding
ENSG00000109113.17	RAB34	1.66887	0.477532	0.00308607	protein_coding
ENSG00000160602.13	NEK8	1.27109	4.32594	1.23e-20	protein_coding
ENSG00000167536.13	DHRS13	1.25387	5.13823	2.41e-33	protein_coding
ENSG00000167549.18	CORO6	1.35044	4.60569	4.05e-24	protein_coding
ENSG00000176749.8	CDK5R1	1.05192	3.65455	9.65e-13	protein_coding
ENSG00000092871.16	RFFL	1.14051	4.04769	7.76e-18	protein_coding
ENSG00000073536.17	NLE1	1.55389	6.27959	9.71e-72	protein_coding
ENSG00000166750.9	SLFN5	1.35482	2.66644	2.5e-10	protein_coding
ENSG00000271503.5	CCL5	1.05588	1.86215	0.00126555	protein_coding
ENSG00000276293.4	PIP4K2B	1.07922	7.31889	1.08e-43	protein_coding
ENSG00000265460.6	RP11-690G19.4	1.12052	3.8611	5.19e-15	transcribed_processed_pseudogene
ENSG00000141744.3	PNMT	2.98331	-0.927691	0.00136821	protein_coding
ENSG00000141736.13	ERBB2	1.29942	3.56948	1.85e-17	protein_coding
ENSG00000172057.9	ORMDL3	1.6342	7.26317	9.33e-94	protein_coding
ENSG00000141753.6	IGFBP4	1.12957	6.63914	1.48e-42	protein_coding
ENSG00000131746.12	TNS4	3.65258	-1.81911	0.0066078	protein_coding
ENSG00000186395.6	KRT10	1.3443	2.6638	0.0198664	protein_coding
ENSG00000141696.12	P3H4	1.16129	3.85127	9.38e-17	protein_coding
ENSG00000168256.17	NKIRAS2	1.23966	5.64487	2.24e-38	protein_coding
ENSG00000108771.12	DHX58	1.05588	2.46877	1.01e-05	protein_coding
ENSG00000108773.10	KAT2A	1.13453	5.97595	9.94e-36	protein_coding
ENSG00000089558.8	KCNH4	1.07359	2.32699	2.41e-06	protein_coding
ENSG00000177469.12	PTRF	1.37548	1.71725	2.7e-06	protein_coding
ENSG00000068120.14	COASY	1.07215	6.55214	3.48e-37	protein_coding
ENSG00000131470.14	PSMC3IP	1.79986	3.63167	5.67e-32	protein_coding
ENSG00000141699.10	FAM134C	1.51547	6.75981	3.24e-76	protein_coding
ENSG00000037042.8	TUBG2	1.7225	3.19852	2.4e-23	protein_coding
ENSG00000108797.11	CNTNAP1	1.48857	3.17991	5.89e-11	protein_coding
ENSG00000108799.12	EZH1	1.25619	5.29527	2.07e-35	protein_coding
ENSG00000108825.17	PTGES3L-AARSD1	2.791	-0.00714594	9.52e-06	protein_coding
ENSG00000198863.7	RUNDC1	1.8159	6.03818	4.49e-88	protein_coding
ENSG00000108861.8	DUSP3	1.78333	2.20273	3.67e-14	protein_coding
ENSG00000161653.10	NAGS	2.46937	-0.895064	0.00703064	protein_coding
ENSG00000091947.9	TMEM101	1.02617	4.51916	1.01e-17	protein_coding
ENSG00000168591.15	TMUB2	1.32628	4.1398	5.65e-24	protein_coding
ENSG00000136448.11	NMT1	1.37024	7.69722	6.98e-73	protein_coding
ENSG00000181513.14	ACBD4	1.11079	3.39473	5.77e-12	protein_coding
ENSG00000267246.1	RP11-798G7.7	3.41289	-0.0366347	3.22e-08	processed_transcript
ENSG00000108379.9	WNT3	1.73045	5.16989	1.14e-60	protein_coding
ENSG00000159111.12	MRPL10	1.03268	6.06183	1.24e-30	protein_coding
ENSG00000141294.9	LRRC46	1.8908	-0.279363	0.0116361	protein_coding
ENSG00000108439.9	PNPO	1.12627	2.22615	2.94e-06	protein_coding
ENSG00000108465.14	CDK5RAP3	1.19481	5.29738	1.45e-31	protein_coding
ENSG00000082641.15	NFE2L1	2.01778	7.73167	3.15e-151	protein_coding
ENSG00000002919.14	SNX11	1.68168	5.52758	2.78e-67	protein_coding
ENSG00000159184.7	HOXB13	1.36956	0.759003	0.00230344	protein_coding
ENSG00000170703.15	TTLL6	1.13515	0.588691	0.0178179	protein_coding
ENSG00000108826.15	MRPL27	1.07396	4.35853	1.23e-17	protein_coding
ENSG00000154920.14	EME1	1.03842	3.87334	1.6e-13	protein_coding
ENSG00000136444.9	RSAD1	1.34193	5.21212	2.6e-38	protein_coding
ENSG00000136449.13	MYCBPAP	1.70894	2.75272	7.63e-15	protein_coding
ENSG00000006282.20	SPATA20	1.09811	6.9956	2.08e-42	protein_coding
ENSG00000006283.17	CACNA1G	1.18127	3.08189	0.000114	protein_coding
ENSG00000141179.13	PCTP	1.47663	4.11057	2.64e-28	protein_coding
ENSG00000136450.12	SRSF1	1.11808	7.32375	7.38e-47	protein_coding
ENSG00000011143.16	MKS1	1.01252	4.14722	2.03e-14	protein_coding
ENSG00000108389.9	MTMR4	1.04358	6.7119	3.34e-37	protein_coding
ENSG00000175155.8	YPEL2	1.9673	5.21037	3.92e-71	protein_coding
ENSG00000263820.1	AC005702.2	2.95461	-1.86811	0.0410795	miRNA
ENSG00000264049.1	MIR4737	2.4768	-0.118857	2.88e-05	miRNA
ENSG00000068097.14	HEATR6	1.02542	5.17448	1.02e-22	protein_coding
ENSG00000266365.1	RP11-51L5.3	1.30717	0.0531775	0.0406582	unprocessed_pseudogene
ENSG00000008283.15	CYB561	1.70378	5.79212	1.31e-71	protein_coding
ENSG00000136463.7	TACO1	1.03665	4.90422	1.44e-20	protein_coding
ENSG00000108592.16	FTSJ3	1.05146	7.23203	8.22e-41	protein_coding
ENSG00000240280.6	TCAM1P	1.23875	1.93052	3.12e-06	unitary_pseudogene
ENSG00000274712.1	RP11-147L13.15	1.11752	4.20889	4.36e-17	lincRNA
ENSG00000166685.11	COG1	1.04967	5.25955	8.73e-25	protein_coding
ENSG00000141540.10	TTYH2	1.03276	7.31717	4.98e-39	protein_coding
ENSG00000171595.13	DNAI2	2.51369	1.35554	0.0300446	protein_coding
ENSG00000170412.16	GPRC5C	3.87743	0.816215	0.000563	protein_coding
ENSG00000186407.6	CD300E	1.41346	2.91477	4.33e-15	protein_coding
ENSG00000172794.19	RAB37	1.73842	4.99465	4.63e-60	protein_coding
ENSG00000109065.11	NAT9	2.65922	6.78057	4.29e-215	protein_coding
ENSG00000109089.7	CDR2L	1.01334	3.79405	7.01e-11	protein_coding
ENSG00000180901.10	KCTD2	1.58138	6.45835	2.08e-77	protein_coding
ENSG00000125449.6	ARMC7	2.13633	6.19084	2.5e-126	protein_coding
ENSG00000125458.6	NT5C	1.18773	4.99291	8.19e-28	protein_coding
ENSG00000125447.16	GGA3	1.13839	6.86987	1.17e-44	protein_coding
ENSG00000228007.1	AC011933.2	3.94152	-1.12898	0.00737606	processed_pseudogene
ENSG00000177303.9	CASKIN2	1.03219	0.801279	0.0374413	protein_coding
ENSG00000266714.6	MYO15B	1.14366	1.30839	0.001	protein_coding
ENSG00000161526.14	SAP30BP	1.24705	7.32623	2.22e-57	protein_coding
ENSG00000188878.17	FBF1	1.56755	1.77742	2.18e-08	protein_coding
ENSG00000161547.14	SRSF2	1.10723	8.66658	6.88e-55	protein_coding
ENSG00000089685.14	BIRC5	1.40716	7.46836	2.75e-74	protein_coding
ENSG00000267432.5	DNAH17-AS1	1.06422	0.887221	0.0190132	processed_transcript
ENSG00000167280.16	ENGASE	2.53845	0.857917	1.03e-08	protein_coding
ENSG00000182156.9	ENPP7	2.00956	1.20755	6.81e-08	protein_coding
ENSG00000181523.12	SGSH	2.00286	7.45554	1.54e-144	protein_coding
ENSG00000176108.9	CHMP6	1.0246	5.05808	2.27e-21	protein_coding
ENSG00000226137.5	BAIAP2-AS1	1.20763	3.32806	5.83e-10	lincRNA
ENSG00000204237.4	OXLD1	1.11101	5.28436	1.55e-27	protein_coding
ENSG00000185298.12	CCDC137	2.2165	7.1127	9.42e-164	protein_coding
ENSG00000214087.8	ARL16	1.26611	4.60141	2.58e-25	protein_coding
ENSG00000262660.1	RP13-1032I1.10	1.37376	6.68281	3.71e-63	protein_coding
ENSG00000183010.16	PYCR1	1.08168	6.87719	1.09e-38	protein_coding
ENSG00000185269.11	NOTUM	1.20384	3.26297	1.11e-11	protein_coding
ENSG00000169683.7	LRRC45	1.09602	4.03386	2.36e-16	protein_coding
ENSG00000169733.11	RFNG	1.13101	4.71609	2.36e-22	protein_coding
ENSG00000141551.14	CSNK1D	1.74465	8.3635	3.75e-126	protein_coding
ENSG00000182459.4	TEX19	2.95211	7.10589	2.21e-272	protein_coding
ENSG00000141580.15	WDR45B	1.17309	7.43631	4.41e-52	protein_coding
ENSG00000212712.2	AP002414.1	1.65786	0.154057	0.00306108	processed_pseudogene
ENSG00000267722.1	RP11-815J4.1	2.46571	-1.44371	0.0449233	lincRNA
ENSG00000181626.11	ANKRD62	1.40058	0.388564	0.010993	protein_coding
ENSG00000264570.1	SNX19P3	6.40636	-2.45157	0.0115967	processed_pseudogene
ENSG00000101695.8	RNF125	1.15239	2.48925	2.3e-06	protein_coding
ENSG00000186814.12	ZSCAN30	1.28344	1.75594	5e-06	protein_coding
ENSG00000141644.17	MBD1	1.03096	6.83246	4.83e-37	protein_coding
ENSG00000154832.14	CXXC1	1.25023	6.6265	2.58e-51	protein_coding
ENSG00000141682.11	PMAIP1	1.5276	5.79361	1.7e-56	protein_coding
ENSG00000133313.14	CNDP2	1.00335	6.3764	5.35e-31	protein_coding
ENSG00000264247.1	LINC00909	1.57464	2.33321	8.37e-12	lincRNA
ENSG00000282458.1	WASH5P	1.18652	0.419731	0.0243991	transcribed_processed_pseudogene
ENSG00000129946.10	SHC2	4.02413	-0.391582	0.00140071	protein_coding
ENSG00000070404.9	FSTL3	1.30138	2.17929	3.98e-07	protein_coding
ENSG00000099817.11	POLR2E	1.21773	7.14017	2.52e-53	protein_coding
ENSG00000099622.13	CIRBP	1.05608	5.74896	6.51e-29	protein_coding
ENSG00000248015.6	AC005329.7	2.35645	4.94812	9.37e-101	antisense
ENSG00000130005.11	GAMT	1.40268	4.56388	7.81e-33	protein_coding
ENSG00000267317.2	CTB-25B13.12	1.3584	4.47182	6.36e-29	antisense
ENSG00000119559.15	C19orf25	1.08449	6.58477	1.55e-38	protein_coding
ENSG00000115257.15	PCSK4	1.1471	0.697423	0.00965275	protein_coding
ENSG00000071655.17	MBD3	1.01672	6.4688	1.84e-33	protein_coding
ENSG00000227500.9	SCAMP4	1.12865	6.72628	2.56e-42	protein_coding
ENSG00000104886.9	PLEKHJ1	1.37948	5.51062	2.39e-45	protein_coding
ENSG00000178297.12	TMPRSS9	1.53553	4.33035	9.84e-10	protein_coding
ENSG00000099800.7	TIMM13	1.16131	5.97416	2.73e-37	protein_coding
ENSG00000099860.8	GADD45B	2.67224	7.15978	0.00317177	protein_coding
ENSG00000104969.9	SGTA	1.19402	7.48782	2.96e-54	protein_coding
ENSG00000129932.7	DOHH	1.2778	4.9688	2.57e-31	protein_coding
ENSG00000105298.13	CACTIN	1.31858	6.43988	1.34e-53	protein_coding
ENSG00000183617.4	MRPL54	1.27835	4.24473	1.08e-23	protein_coding
ENSG00000280247.1	AC005578.3	4.02371	-1.81544	0.0219184	TEC
ENSG00000167674.14	CTB-50L17.10	1.24324	6.04963	4.24e-43	protein_coding
ENSG00000185361.8	TNFAIP8L1	1.21124	3.15353	7.64e-12	protein_coding
ENSG00000141965.4	FEM1A	1.44426	8.02458	2.12e-84	protein_coding
ENSG00000141994.15	DUS3L	1.18634	5.95709	5.59e-39	protein_coding
ENSG00000130545.15	CRB3	1.60489	0.663934	0.000136	protein_coding
ENSG00000275234.1	CTD-2396E7.11	2.0673	-1.26129	0.0469388	antisense
ENSG00000125735.10	TNFSF14	1.32154	1.32758	0.00155254	protein_coding
ENSG00000125730.16	C3	1.52527	4.31888	3.39e-21	protein_coding
ENSG00000125734.13	GPR108	1.13491	4.54341	1.09e-20	protein_coding
ENSG00000269761.1	RP11-1137G4.4	1.96557	-0.520924	0.0167565	processed_pseudogene
ENSG00000268204.1	CTD-3214H19.6	2.09739	-0.420725	0.00576952	antisense
ENSG00000142303.13	ADAMTS10	1.03464	1.15216	0.00627334	protein_coding
ENSG00000130803.14	ZNF317	1.94193	7.42085	2.86e-135	protein_coding
ENSG00000127452.8	FBXL12	1.19137	5.86181	1.65e-37	protein_coding
ENSG00000130813.17	C19orf66	1.66064	4.22146	3.66e-37	protein_coding
ENSG00000244165.1	P2RY11	2.05731	4.51233	5.64e-63	protein_coding
ENSG00000090339.8	ICAM1	1.27177	7.73286	1.31e-08	protein_coding
ENSG00000105376.4	ICAM5	1.06456	3.30406	5.45e-10	protein_coding
ENSG00000129347.19	KRI1	1.39327	6.22888	2.62e-56	protein_coding
ENSG00000129351.17	ILF3	1.18683	9.72728	3.6e-71	protein_coding
ENSG00000130733.10	YIPF2	1.80734	5.18573	3.12e-65	protein_coding
ENSG00000183401.11	CCDC159	1.64665	1.82755	2.02e-08	protein_coding
ENSG00000198003.11	CCDC151	1.10029	2.90722	7.22e-08	protein_coding
ENSG00000214223.4	HNRNPA1P10	1.31273	3.44814	2.9e-15	processed_pseudogene
ENSG00000197054.11	ZNF763	3.09568	-1.5369	0.0486502	protein_coding
ENSG00000123154.11	WDR83	1.00058	4.00645	2.26e-12	protein_coding
ENSG00000095059.15	DHPS	1.01088	6.0443	3.7e-29	protein_coding
ENSG00000105576.15	TNPO2	1.30012	8.58595	4.2e-74	protein_coding
ENSG00000179262.9	RAD23A	1.06081	6.3794	8.98e-35	protein_coding
ENSG00000179271.2	GADD45GIP1	1.30581	4.33089	8.28e-25	protein_coding
ENSG00000104903.4	LYL1	1.2974	4.39001	1.59e-23	protein_coding
ENSG00000104907.12	TRMT1	1.25343	5.87362	1.3e-41	protein_coding
ENSG00000104915.14	STX10	1.36378	6.16274	6.2e-52	protein_coding
ENSG00000160888.6	IER2	2.28255	9.62657	0.00368885	protein_coding
ENSG00000267598.1	CTC-250I14.6	3.26471	0.67473	1.45e-09	antisense
ENSG00000104957.13	CCDC130	1.40524	4.98892	8.37e-38	protein_coding
ENSG00000132017.10	DCAF15	1.06466	5.26867	1.57e-25	protein_coding
ENSG00000011451.17	WIZ	1.4986	7.34595	3.59e-82	protein_coding
ENSG00000167461.11	RAB8A	1.16006	6.66824	5.87e-45	protein_coding
ENSG00000196684.12	HSH2D	1.568	6.36616	2.64e-72	protein_coding
ENSG00000105058.11	FAM32A	1.77512	6.4334	5.67e-94	protein_coding
ENSG00000105072.8	C19orf44	1.28252	3.76757	6.37e-19	protein_coding
ENSG00000072954.6	TMEM38A	1.08012	6.07676	2.73e-33	protein_coding
ENSG00000053501.12	USE1	1.04792	3.59534	3.17e-11	protein_coding
ENSG00000099330.8	OCEL1	1.66371	2.36378	2.71e-12	protein_coding
ENSG00000130309.10	COLGALT1	1.0183	6.475	2.55e-33	protein_coding
ENSG00000105643.9	ARRDC2	1.58577	0.581771	0.0137823	protein_coding
ENSG00000254858.9	MPV17L2	1.58706	2.30664	3.03e-11	protein_coding
ENSG00000105650.21	PDE4C	1.5386	0.973514	0.00320047	protein_coding
ENSG00000005007.12	UPF1	1.49934	8.1309	7.04e-92	protein_coding
ENSG00000105671.11	DDX49	1.06981	6.77182	4.25e-38	protein_coding
ENSG00000184162.14	NR2C2AP	1.28091	3.01743	1.77e-12	protein_coding
ENSG00000129933.20	MAU2	1.21829	7.32701	4.98e-55	protein_coding
ENSG00000178093.13	TSSK6	2.78127	2.98298	1.02e-48	protein_coding
ENSG00000064547.13	LPAR2	2.27343	4.98184	2.88e-94	protein_coding
ENSG00000089639.10	GMIP	1.37777	6.02981	6.81e-53	protein_coding
ENSG00000268433.1	RP11-420K14.2	1.23748	4.19842	2.17e-21	processed_pseudogene
ENSG00000268140.1	PCGF7P	2.15743	-0.675887	0.00936721	processed_pseudogene
ENSG00000105171.9	POP4	1.58802	4.97882	6.3e-47	protein_coding
ENSG00000131944.9	FAAP24	2.02863	3.21075	5.41e-29	protein_coding
ENSG00000245848.2	CEBPA	1.25548	3.79322	1.65e-18	protein_coding
ENSG00000279329.1	CTD-2553L13.9	1.39017	1.49608	1.05e-05	TEC
ENSG00000236144.6	TMEM147-AS1	1.64106	5.70688	1.06e-67	antisense
ENSG00000004777.18	ARHGAP33	1.30845	4.3585	1.41e-26	protein_coding
ENSG00000280194.1	AD000864.6	2.39215	-1.48154	0.0424333	TEC
ENSG00000205138.3	SDHAF1	1.81908	4.92648	3.99e-61	protein_coding
ENSG00000105270.14	CLIP3	1.10315	0.705485	0.0253226	protein_coding
ENSG00000161277.10	THAP8	1.63859	2.16039	1.4e-11	protein_coding
ENSG00000105258.8	POLR2I	1.36857	3.01019	2.98e-14	protein_coding
ENSG00000267309.1	CTD-2630F21.1	1.00849	0.723306	0.0389872	antisense
ENSG00000267260.1	CTD-2162K18.4	2.15817	3.35505	2.63e-40	lincRNA
ENSG00000267552.6	CTD-2528L19.4	2.93163	-1.76866	0.0442815	protein_coding
ENSG00000182472.8	CAPN12	1.16313	1.03732	0.0181141	protein_coding
ENSG00000187994.13	RINL	1.21688	4.142	4.02e-20	protein_coding
ENSG00000104825.16	NFKBIB	1.24864	5.63997	1.22e-36	protein_coding
ENSG00000006712.14	PAF1	1.44639	4.30337	1.66e-29	protein_coding
ENSG00000063322.13	MED29	1.65112	6.29636	1.12e-78	protein_coding
ENSG00000128016.5	ZFP36	1.34273	7.08597	0.0291435	protein_coding
ENSG00000130758.7	MAP3K10	1.61356	5.77617	2.88e-64	protein_coding
ENSG00000090006.17	LTBP4	1.07772	6.66742	5.35e-38	protein_coding
ENSG00000086544.2	ITPKC	1.68134	6.68479	2.75e-78	protein_coding
ENSG00000188493.14	C19orf54	1.53328	4.72831	8.65e-41	protein_coding
ENSG00000105341.18	ATP5SL	1.10089	5.03048	1.67e-24	protein_coding
ENSG00000268034.1	AC005795.1	1.80994	0.174856	0.00208787	processed_pseudogene
ENSG00000160570.13	DEDD2	1.44304	5.57008	1.53e-49	protein_coding
ENSG00000167625.10	ZNF526	1.43726	4.77409	2.77e-36	protein_coding
ENSG00000167619.11	TMEM145	1.65219	0.121988	0.00298819	protein_coding
ENSG00000105771.13	SMG9	1.0209	5.21479	2.46e-23	protein_coding
ENSG00000124459.11	ZNF45	1.23161	6.97572	1.61e-53	protein_coding
ENSG00000204920.10	ZNF155	1.42631	4.75265	6.28e-36	protein_coding
ENSG00000266921.1	RP11-15A1.7	3.95662	-1.38911	0.000381	antisense
ENSG00000104884.14	ERCC2	1.13153	4.92642	1.76e-24	protein_coding
ENSG00000117877.10	CD3EAP	1.74206	4.46988	1.37e-44	protein_coding
ENSG00000104936.17	DMPK	1.12529	6.36546	7.71e-39	protein_coding
ENSG00000268434.5	AC011530.4	1.609	3.31133	5.58e-23	protein_coding
ENSG00000170608.2	FOXA3	1.42574	1.32922	1.23e-05	protein_coding
ENSG00000249210.1	GAPDHP38	1.03265	2.35709	3.34e-05	processed_pseudogene
ENSG00000257704.3	INAFM1	1.57165	3.13411	1.02e-18	protein_coding
ENSG00000268061.5	NAPA-AS1	1.22736	2.13731	7.48e-07	antisense
ENSG00000105479.15	CCDC114	1.19954	4.05244	7.9e-16	protein_coding
ENSG00000105447.12	GRWD1	1.2299	7.40904	1.41e-56	protein_coding
ENSG00000105443.13	CYTH2	1.54951	6.84606	2.66e-80	protein_coding
ENSG00000063180.8	CA11	1.00031	4.15334	4.7e-11	protein_coding
ENSG00000174951.10	FUT1	1.35873	1.01113	0.00112659	protein_coding
ENSG00000087074.7	PPP1R15A	1.88134	7.48879	0.00713696	protein_coding
ENSG00000104826.11	LHB	5.8439	-2.24083	0.0211234	protein_coding
ENSG00000104818.14	CGB2	4.18155	-2.2893	0.0404782	protein_coding
ENSG00000074219.13	TEAD2	1.8356	0.952015	0.00101475	protein_coding
ENSG00000104888.9	SLC17A7	2.21408	1.83698	3.89e-12	protein_coding
ENSG00000126460.10	PRRG2	1.10798	1.37373	0.00459882	protein_coding
ENSG00000224420.3	ADM5	1.17439	3.6885	1.84e-15	protein_coding
ENSG00000010361.13	FUZ	1.12974	4.72549	9.74e-23	protein_coding
ENSG00000039650.9	PNKP	1.26677	5.7617	1.46e-41	protein_coding
ENSG00000104946.10	TBC1D17	1.22274	5.92204	4.19e-39	protein_coding
ENSG00000142528.15	ZNF473	1.12428	5.64844	1.41e-32	protein_coding
ENSG00000167747.13	C19orf48	2.05616	8.21256	1.99e-168	protein_coding
ENSG00000167748.10	KLK1	1.69564	0.0730527	0.0157072	protein_coding
ENSG00000167751.12	KLK2	1.74124	3.53143	1.18e-29	protein_coding
ENSG00000204611.6	ZNF616	1.02504	3.13249	1.35e-08	protein_coding
ENSG00000269102.1	CTD-2525I3.5	5.8369	-1.79111	0.00933145	antisense
ENSG00000123870.10	ZNF137P	1.25231	1.67544	1.9e-05	transcribed_unprocessed_pseudogene
ENSG00000267809.1	NDUFV2P1	1.42233	0.550718	0.00368413	processed_pseudogene
ENSG00000203326.10	ZNF525	1.13863	4.70975	6.47e-23	protein_coding
ENSG00000213777.5	CTD-2224J9.8	5.42376	-1.75366	0.0231561	transcribed_processed_pseudogene
ENSG00000105617.3	LENG1	1.73573	2.33695	1.03e-13	protein_coding
ENSG00000125505.16	MBOAT7	1.18646	6.04225	1.61e-38	protein_coding
ENSG00000104970.10	KIR3DX1	1.17549	4.16035	1.01e-19	protein_coding
ENSG00000131037.14	EPS8L1	1.27343	3.58777	3.15e-15	protein_coding
ENSG00000095752.6	IL11	2.36804	0.808515	0.000334	protein_coding
ENSG00000090971.4	NAT14	1.82979	4.35178	2.79e-46	protein_coding
ENSG00000179922.5	ZNF784	1.61496	2.63886	1.01e-15	protein_coding
ENSG00000131845.14	ZNF304	1.23377	4.64433	6.58e-26	protein_coding
ENSG00000152439.12	ZNF773	1.58921	4.00381	3.74e-31	protein_coding
ENSG00000251369.8	ZNF550	1.6445	4.96287	1.54e-52	protein_coding
ENSG00000152443.12	ZNF776	1.38229	5.00002	3.12e-38	protein_coding
ENSG00000235974.1	VN2R19P	3.07176	2.6005	2.74e-05	unitary_pseudogene
ENSG00000142396.10	ERVK3-1	2.2342	1.56251	2.13e-13	protein_coding
ENSG00000232098.3	CTD-2619J13.14	1.11187	3.73406	2.05e-14	lincRNA
ENSG00000083812.11	ZNF324	1.62833	5.37892	4.59e-60	protein_coding
ENSG00000083838.15	ZNF446	1.49338	3.33337	5.79e-18	protein_coding
ENSG00000119574.12	ZBTB45	1.43365	3.78763	4.28e-24	protein_coding
ENSG00000130725.7	UBE2M	1.27614	6.02411	8.63e-45	protein_coding
ENSG00000196476.11	C20orf96	1.3485	3.52001	5.16e-18	protein_coding
ENSG00000101255.10	TRIB3	1.12876	7.91272	2.76e-51	protein_coding
ENSG00000125818.17	PSMF1	1.07278	6.36689	6.96e-36	protein_coding
ENSG00000215595.1	C20orf202	1.86621	-0.995179	0.0402934	protein_coding
ENSG00000088876.11	ZNF343	6.25421	-2.14378	0.00761298	protein_coding
ENSG00000101361.14	NOP56	1.34312	7.6837	2.19e-70	protein_coding
ENSG00000132635.16	PCED1A	1.10963	5.83447	8.06e-33	protein_coding
ENSG00000125901.5	MRPS26	1.2746	4.96473	8.51e-31	protein_coding
ENSG00000198171.12	DDRGK1	1.16434	5.67739	3.65e-34	protein_coding
ENSG00000125843.10	AP5S1	1.08589	3.47527	7.26e-12	protein_coding
ENSG00000171867.16	PRNP	1.71908	6.77069	2.11e-96	protein_coding
ENSG00000234241.1	RP4-775C13.1	1.08046	1.6733	0.000398	processed_pseudogene
ENSG00000125863.17	MKKS	1.22296	4.40508	8.44e-24	protein_coding
ENSG00000232838.3	PET117	2.79543	-1.25796	0.00512099	protein_coding
ENSG00000089091.16	DZANK1	1.61216	2.1083	4.82e-10	protein_coding
ENSG00000185052.11	SLC24A3	1.20207	5.99959	1.1e-40	protein_coding
ENSG00000275457.1	RP1-198K11.5	1.28798	1.39223	0.000319	antisense
ENSG00000278041.1	RP5-984P4.6	1.1703	3.46955	6.42e-14	lincRNA
ENSG00000149531.15	FRG1BP	1.20412	4.82874	2.09e-26	unprocessed_pseudogene
ENSG00000088356.5	PDRG1	2.97003	6.56893	1.69e-245	protein_coding
ENSG00000101346.11	POFUT1	1.42117	6.85855	4.22e-69	protein_coding
ENSG00000277301.1	RP5-1184F4.7	1.19343	4.39984	4.84e-20	antisense
ENSG00000078814.15	MYH7B	2.73879	-0.974718	0.0306532	protein_coding
ENSG00000088340.15	FER1L4	1.00805	3.24575	3.27e-09	unitary_pseudogene
ENSG00000061656.9	SPAG4	1.11461	3.03075	2.19e-09	protein_coding
ENSG00000131043.11	AAR2	1.24343	5.85825	3.87e-41	protein_coding
ENSG00000198959.11	TGM2	3.90216	-1.05091	0.00753156	protein_coding
ENSG00000174365.19	SNHG11	1.07286	4.01826	3.13e-15	processed_transcript
ENSG00000124181.14	PLCG1	1.21208	6.52204	6.87e-47	protein_coding
ENSG00000242748.1	RPL23AP81	5.76053	-2.11302	0.0202179	transcribed_processed_pseudogene
ENSG00000132793.11	LPIN3	1.23459	4.64641	8.01e-24	protein_coding
ENSG00000227477.1	STK4-AS1	1.98528	-1.04517	0.0413032	lincRNA
ENSG00000124257.6	NEURL2	2.36027	0.797154	4.67e-08	protein_coding
ENSG00000100979.14	PLTP	1.5593	2.25662	7.38e-10	protein_coding
ENSG00000062598.17	ELMO2	1.04476	6.53518	8.89e-35	protein_coding
ENSG00000231878.1	SNRPFP1	5.41152	-2.17324	0.0420939	processed_pseudogene
ENSG00000124226.10	RNF114	1.40931	7.54742	3.29e-75	protein_coding
ENSG00000230043.1	TMSB4XP6	1.26268	1.77221	1.1e-05	processed_pseudogene
ENSG00000054793.13	ATP9A	1.43378	0.541683	0.00281606	protein_coding
ENSG00000218018.2	RP4-800J21.3	1.46322	0.881409	0.000922	antisense
ENSG00000124256.14	ZBP1	1.98878	-0.289303	0.00180543	protein_coding
ENSG00000196227.10	FAM217B	1.14363	4.67998	3.69e-23	protein_coding
ENSG00000132825.6	PPP1R3D	1.09571	1.55741	0.000874	protein_coding
ENSG00000101181.17	MTG2	1.74194	6.91038	7.88e-102	protein_coding
ENSG00000272259.5	RP11-305P22.9	4.79084	0.603662	0.0207778	lincRNA
ENSG00000075043.17	KCNQ2	1.89189	1.60281	0.0289587	protein_coding
ENSG00000101216.10	GMEB2	1.05848	6.50784	2.6e-36	protein_coding
ENSG00000197457.9	STMN3	1.27677	2.71285	1.92e-10	protein_coding
ENSG00000258366.7	RTEL1	1.28093	2.02546	3.37e-07	protein_coding
ENSG00000101246.19	ARFRP1	1.06465	6.05303	3.54e-32	protein_coding
ENSG00000197114.11	ZGPAT	1.08284	2.99596	4.31e-09	protein_coding
ENSG00000273154.3	RP4-583P15.15	3.23825	-1.89459	0.0376077	protein_coding
ENSG00000171700.13	RGS19	1.11597	5.02886	1.6e-23	protein_coding
ENSG00000125510.15	OPRL1	1.59953	4.87967	5.92e-23	protein_coding
ENSG00000274559.2	CH507-42P11.1	1.47894	1.83124	4.46e-08	processed_pseudogene
ENSG00000278931.1	bP-2189O9.2	1.47215	0.781263	0.00274494	unprocessed_pseudogene
ENSG00000228798.1	AP000473.5	1.25036	0.287984	0.0325435	lincRNA
ENSG00000232260.2	BTF3L4P1	4.29334	-1.31884	0.00318259	processed_pseudogene
ENSG00000159079.18	C21orf59	2.05617	0.799929	2.52e-06	protein_coding
ENSG00000183421.11	RIPK4	4.97204	-0.766528	0.0262076	protein_coding
ENSG00000160190.13	SLC37A1	1.05527	4.36276	6.32e-15	protein_coding
ENSG00000160191.17	PDE9A	5.42965	2.35579	0.000907	protein_coding
ENSG00000233056.2	ERVH48-1	2.96659	-0.223042	2.02e-06	lincRNA
ENSG00000234289.5	H2BFS	1.57795	3.41561	2.38e-23	protein_coding
ENSG00000160209.18	PDXK	1.68472	7.15906	8.12e-100	protein_coding
ENSG00000160213.5	CSTB	1.20469	3.54207	1e-13	protein_coding
ENSG00000160221.16	C21orf33	1.26537	2.39905	2.06e-08	protein_coding
ENSG00000160226.15	C21orf2	1.3192	3.31579	5.48e-14	protein_coding
ENSG00000184441.4	AP001062.7	1.066	3.91739	1.54e-13	antisense
ENSG00000184787.18	UBE2G2	1.00304	7.64754	9.76e-40	protein_coding
ENSG00000276529.1	AP001505.10	1.95456	2.34759	2.13e-17	lincRNA
ENSG00000235374.2	SSR4P1	1.0306	1.05899	0.0113349	transcribed_processed_pseudogene
ENSG00000186866.16	POFUT2	1.41402	5.66857	1.57e-49	protein_coding
ENSG00000160298.17	C21orf58	1.45959	5.5947	5.55e-53	protein_coding
ENSG00000160310.16	PRMT2	1.08258	3.9598	6.45e-15	protein_coding
ENSG00000269220.1	LINC00528	1.64804	3.55869	2.09e-24	lincRNA
ENSG00000225335.3	XXbac-B476C20.9	1.098	0.689376	0.0333976	antisense
ENSG00000100056.11	DGCR14	1.54632	5.665	4.21e-59	protein_coding
ENSG00000185608.8	MRPL40	1.06919	3.90359	1.68e-13	protein_coding
ENSG00000185065.6	AC000068.5	1.57629	1.19599	7.89e-06	antisense
ENSG00000184702.17	2019-09-05	1.275	1.02838	0.00202678	protein_coding
ENSG00000099899.14	TRMT2A	1.2114	6.5321	3.48e-47	protein_coding
ENSG00000185252.17	ZNF74	1.13111	4.66852	2.61e-22	protein_coding
ENSG00000099942.12	CRKL	1.28685	8.18942	3.37e-69	protein_coding
ENSG00000099949.18	LZTR1	1.23786	6.08024	5.29e-44	protein_coding
ENSG00000161179.13	YDJC	1.32841	5.89001	6.15e-47	protein_coding
ENSG00000100034.13	PPM1F	1.1045	5.53081	8.98e-30	protein_coding
ENSG00000133460.19	SLC2A11	1.09216	0.623237	0.0444942	protein_coding
ENSG00000138867.16	GUCD1	1.04405	7.39504	2.74e-41	protein_coding
ENSG00000234884.1	CTA-407F11.8	4.55388	-2.29189	0.0192314	antisense
ENSG00000261188.1	CTA-445C9.14	1.90734	2.42604	6.23e-18	antisense
ENSG00000213707.2	HMGB1P10	1.78175	0.250521	0.00155303	processed_pseudogene
ENSG00000206028.1	CTA-373H7.7	1.87505	-0.277368	0.0375076	lincRNA
ENSG00000100263.13	RHBDD3	1.83544	5.37216	7.46e-75	protein_coding
ENSG00000185340.15	GAS2L1	3.10455	-0.548764	0.000516	protein_coding
ENSG00000182541.17	LIMK2	1.22784	5.60304	2.78e-37	protein_coding
ENSG00000100100.12	PIK3IP1	2.55506	4.5363	3.33e-93	protein_coding
ENSG00000214076.3	CPSF1P1	1.66791	1.04351	4.59e-06	processed_pseudogene
ENSG00000100083.18	GGA1	1.24782	7.82034	5.34e-62	protein_coding
ENSG00000100116.16	GCAT	1.03044	3.38592	1.84e-09	protein_coding
ENSG00000225720.6	RP4-742C19.12	2.23208	-1.23859	0.0417137	transcribed_unprocessed_pseudogene
ENSG00000100324.13	TAB1	1.15695	5.97156	1.92e-37	protein_coding
ENSG00000128272.14	ATF4	1.55851	8.73625	2.68e-106	protein_coding
ENSG00000187051.8	RPS19BP1	1.2015	5.76584	1.32e-36	protein_coding
ENSG00000100401.19	RANGAP1	1.25064	8.80504	2.3e-70	protein_coding
ENSG00000167074.14	TEF	2.08724	4.40432	5.67e-65	protein_coding
ENSG00000184208.10	C22orf46	1.45878	5.05714	1.81e-41	protein_coding
ENSG00000184983.9	NDUFA6	1.58578	4.81261	2.18e-43	protein_coding
ENSG00000189306.10	RRP7A	1.53496	7.4377	2.58e-86	protein_coding
ENSG00000100227.17	POLDIP3	1.31515	7.34437	7.25e-64	protein_coding
ENSG00000100294.12	MCAT	1.50513	4.89045	5.57e-42	protein_coding
ENSG00000100376.11	FAM118A	1.08014	6.00023	7.12e-33	protein_coding
ENSG00000205643.10	CDPF1	1.11806	3.31937	2.31e-11	protein_coding
ENSG00000277232.2	GTSE1-AS1	1.06703	0.776242	0.0221723	lincRNA
ENSG00000100416.12	TRMU	1.25497	6.80995	6.69e-54	protein_coding
ENSG00000075275.16	CELSR1	1.63814	3.68223	7.13e-14	protein_coding
ENSG00000260708.1	CTA-29F11.1	1.54612	2.3332	1.43e-09	antisense
ENSG00000218357.3	LL22NC03-75H12.2	5.41059	0.291818	0.00278421	lincRNA
ENSG00000182858.13	ALG12	1.21656	4.16834	3.02e-21	protein_coding
ENSG00000073169.13	SELO	1.0854	6.40852	4.83e-37	protein_coding
ENSG00000185386.14	MAPK11	1.12744	2.68106	7.14e-08	protein_coding
ENSG00000205593.11	DENND6B	1.13359	3.8916	9.99e-16	protein_coding
ENSG00000227484.1	XX-C283C717.1	2.51403	-0.409367	0.000154	antisense
ENSG00000279182.1	XX-C00717C00720L.1	1.82932	-0.945669	0.0464037	antisense
ENSG00000128165.8	ADM2	1.36207	5.86816	4.29e-35	protein_coding
ENSG00000272821.1	CTA-384D8.36	1.09869	3.6693	3.66e-13	antisense
ENSG00000008735.13	MAPK8IP2	1.49787	1.66158	1.08e-07	protein_coding
ENSG00000182162.10	P2RY8	1.73615	1.11239	9.05e-07	protein_coding
ENSG00000205664.10	RP11-706O15.1	1.42492	5.24279	1.39e-43	lincRNA
ENSG00000205642.9	VCX3B	5.88237	-1.98607	0.0124141	protein_coding
ENSG00000165175.15	MID1IP1	1.36184	5.44901	1.35e-41	protein_coding
ENSG00000236393.1	RP11-320G24.1	1.64294	-0.0559317	0.00965443	lincRNA
ENSG00000185753.12	CXorf38	1.90955	5.6029	8.7e-85	protein_coding
ENSG00000102225.15	CDK16	1.30708	6.8131	6.55e-58	protein_coding
ENSG00000188459.4	WASF4P	1.18579	0.807975	0.00817964	processed_pseudogene
ENSG00000147118.10	ZNF182	1.39706	3.05951	1.17e-14	protein_coding
ENSG00000171483.13	SSX6	1.00106	0.991891	0.0273043	transcribed_unprocessed_pseudogene
ENSG00000165583.13	SSX5	1.47304	0.904124	0.000405	protein_coding
ENSG00000102100.15	SLC35A2	1.42204	5.34448	1.33e-43	protein_coding
ENSG00000068323.16	TFE3	1.50985	5.77427	5.93e-56	protein_coding
ENSG00000224781.1	EIF4A2P4	1.94074	0.694539	3.81e-06	processed_pseudogene
ENSG00000158526.7	TSR2	2.67255	5.8076	1.97e-163	protein_coding
ENSG00000158639.12	PAGE5	1.09945	4.09376	2.57e-15	protein_coding
ENSG00000204271.10	SPIN3	1.33207	5.08409	1.85e-36	protein_coding
ENSG00000226310.1	RP3-323P24.3	1.51478	0.738183	0.000717	antisense
ENSG00000231831.1	MTHFD1P1	1.52275	-0.324024	0.0342041	processed_pseudogene
ENSG00000227942.1	FRMD8P1	3.86496	-1.2081	0.000243	processed_pseudogene
ENSG00000213740.2	SERBP1P1	1.0323	1.22332	0.0137771	processed_pseudogene
ENSG00000231549.1	USMG5P1	6.60429	-1.45522	0.000436	processed_pseudogene
ENSG00000237682.2	RP3-514P16.1	2.12456	-0.937662	0.0238871	processed_pseudogene
ENSG00000198960.10	ARMCX6	1.24179	2.38622	6.43e-08	protein_coding
ENSG00000102401.19	ARMCX3	1.60068	5.02013	2.83e-46	protein_coding
ENSG00000281091.2	RP13-349O20.2	2.17425	-0.949008	0.018143	lincRNA
ENSG00000234405.1	LL0XNC01-250H12.3	2.50268	-0.705985	0.00269302	antisense
ENSG00000133142.17	TCEAL4	1.82128	0.757746	0.00177617	protein_coding
ENSG00000157514.16	TSC22D3	2.51707	7.97922	4.28e-206	protein_coding
ENSG00000226661.1	RP5-1139I1.2	1.69191	2.35239	9.36e-14	antisense
ENSG00000187808.4	SOWAHD	3.00067	2.13407	1.34e-32	protein_coding
ENSG00000235813.1	RP11-308B5.2	1.2336	2.84284	2.22e-11	lincRNA
ENSG00000236509.2	RPL21P133	1.18614	0.168841	0.0368274	processed_pseudogene
ENSG00000147274.14	RBMX	1.30936	7.78401	8.09e-68	protein_coding
ENSG00000214653.4	HNRNPA3P3	3.77075	-1.77762	0.0379035	processed_pseudogene
ENSG00000197620.10	CXorf40A	1.45402	3.95791	2.38e-25	protein_coding
ENSG00000269556.7	TMEM185A	1.21377	2.94627	7.15e-11	protein_coding
ENSG00000197021.8	CXorf40B	1.01771	4.95358	3.43e-20	protein_coding
ENSG00000183305.13	MAGEA2B	1.00481	1.49509	0.00272163	protein_coding
ENSG00000147394.18	ZNF185	1.23811	1.46876	0.000165	protein_coding
ENSG00000183479.12	TREX2	1.09805	2.55679	2.36e-07	protein_coding
ENSG00000182492.15	BGN	5.74501	-1.35868	0.00577811	protein_coding
ENSG00000177854.7	TMEM187	1.04865	2.42839	1.14e-05	protein_coding
ENSG00000184216.11	IRAK1	1.00351	7.9242	2.5e-41	protein_coding
ENSG00000013563.13	DNASE1L1	1.26537	3.40411	1.01e-14	protein_coding
ENSG00000203879.11	GDI1	1.07284	4.92727	2.38e-22	protein_coding
ENSG00000102178.12	UBL4A	2.42001	6.83237	1.1e-181	protein_coding
ENSG00000071889.16	FAM3A	1.076	4.44473	2.13e-17	protein_coding
ENSG00000182484.15	WASH6P	1.31638	3.73596	1.4e-17	transcribed_unprocessed_pseudogene
ENSG00000235001.3	EIF4A1P2	1.12792	1.43321	0.00122857	processed_pseudogene
ENSG00000276256.1	AC011043.1	1.73563	3.11454	9.57e-24	protein_coding
cds-ACY00400.1	ORF9	1.2774	8.03208	2.09e-19	protein_coding
cds-ACY00401.1	ORF10	1.727	7.80051	3.51e-11	protein_coding
cds-ACY00405.1	K3	2.37808	9.37547	2.28e-62	protein_coding
cds-ACY00407.1	K4	1.48737	10.6577	2.37e-95	protein_coding
cds-ACY00408.1	K4.1	1.59712	6.79332	1.09e-17	protein_coding
cds-ACY00409.1	K4.2	1.42348	4.41549	7.01e-10	protein_coding
cds-ACY00422.1	ORF24	3.21489	2.98535	3.69e-06	protein_coding
cds-ACY00427.1	ORF29	2.17281	2.99055	2.66e-05	protein_coding
cds-ACY00439.1	ORF41	2.8163	3.8982	6.63e-10	protein_coding
cds-ACY00441.1	ORF43	2.46325	4.60861	0.000782	protein_coding
cds-ACY00443.1	ORF45	1.07865	8.91131	3.65e-22	protein_coding
cds-ACY00444.1	ORF46	1.1198	7.52988	7.38e-10	protein_coding
cds-ACY00445.1	ORF47	1.95268	6.14231	1.19e-08	protein_coding
cds-ACY00449.1	K8	2.48661	9.079	1.04e-149	protein_coding
cds-ACY00450.1	K8.1	1.66305	7.29256	1.09e-34	protein_coding
cds-ACY00451.1	ORF52	4.57893	4.95145	0.0272858	protein_coding
cds-ACY00455.1	ORF56	4.79103	4.17503	0.0138217	protein_coding
cds-ACY00471.1	ORF67A	1.49478	5.50109	8.6e-10	protein_coding
cds-ACY00473.1	ORF69	1.18299	5.61234	0.00495016	protein_coding
id-GQ994935.1:118549..119041	DR6	1.41731	0.689709	0.0311443	repeat_region
cds-ACY00478.1	K14	1.25396	7.31529	5.51e-06	protein_coding
cds-ACY00479.1	ORF74	1.42404	7.88647	1.31e-06	protein_coding
cds-ACY00480.1	ORF75	1.18068	6.52601	2.18e-20	protein_coding
