# Supplementary material for: The RNA quality control pathway nonsense-mediated mRNA decay targets cellular and viral RNAs to restrict KSHV
Source: Nat Commun. 2020 Jul 3;11:3345. doi: 10.1038/s41467-020-17151-2 (PMC7334219; doi:10.1038/s41467-020-17151-2)
Supplement: Supplementary file 7 — Supplementary Data 4 [file 41467_2020_17151_MOESM7_ESM.xlsx]

## Sheet: Supplemantary Table 4. p-UPF1 f
Supplementary Data 4. p-UPF1 fRIP enriched genes in 48hr lytic TREx-BCBL1-RTA cells.
gene_ID	gene_name	log2 Fold Change	log2 CPM	padjust	gene_type
ENSG00000184785.5	SMIM10	9.26114	0.554445	3.05e-20	protein_coding
ENSG00000188388.10	GOLGA6L3	8.78761	-1.17267	6.24e-09	unprocessed_pseudogene
ENSG00000116824.4	CD2	8.75663	0.125472	1.36e-14	protein_coding
ENSG00000261612.1	SUB1P3	8.36816	0.385582	1.85e-13	processed_pseudogene
ENSG00000236439.4	RP11-175B9.3	8.13661	0.36605	4.14e-12	processed_pseudogene
ENSG00000275441.1	RP11-666O2.2	8.13243	-1.18694	2.89e-07	antisense
ENSG00000259494.1	MRPL46	8.01219	0.0233125	1.84e-10	protein_coding
ENSG00000281091.2	RP13-349O20.2	7.98537	-0.949008	1.49e-07	lincRNA
ENSG00000260704.1	LINC00543	7.92585	-2.05874	0.000127	lincRNA
ENSG00000101084.16	C20orf24	7.85636	0.0462048	7.59e-10	protein_coding
ENSG00000211771.1	TRBJ2-7	7.80922	-1.06538	8.09e-07	TR_J_gene
ENSG00000189348.6	FAM90A27P	7.78577	-1.98966	0.00013	transcribed_unprocessed_pseudogene
ENSG00000243697.1	RP11-463O9.1	7.78394	-2.25907	0.000452	processed_pseudogene
ENSG00000237989.1	AP001046.5	7.75551	-2.01719	0.000164	lincRNA
ENSG00000270372.1	RP11-109M17.2	7.73557	-0.608525	9.65e-08	lincRNA
ENSG00000244585.1	RPL12P33	7.73059	-1.08057	1.35e-06	processed_pseudogene
ENSG00000197079.8	KRT35	7.65759	-2.19453	0.000471	protein_coding
ENSG00000233514.1	RP11-570P14.1	7.65514	-0.285041	3.24e-08	processed_pseudogene
ENSG00000158423.16	RIBC1	7.62832	-1.05059	2e-06	protein_coding
ENSG00000243725.6	TTC4	7.5702	-1.01574	2.31e-06	protein_coding
ENSG00000278175.2	GLIDR	7.54153	-0.993671	2.44e-06	lincRNA
ENSG00000253266.1	RP11-128L5.1	7.51388	-2.22675	0.000759	lincRNA
ENSG00000227477.1	STK4-AS1	7.50318	-1.04517	3.77e-06	lincRNA
ENSG00000205642.9	VCX3B	7.4521	-1.98607	0.000336	protein_coding
ENSG00000203441.2	LINC00449	7.38832	-1.59333	7.49e-05	antisense
ENSG00000233999.3	IGKV3OR2-268	7.38722	0.581145	6.9e-09	IG_V_gene
ENSG00000271314.1	RP11-435O5.6	7.3567	-2.10181	0.000715	antisense
ENSG00000217648.1	RP1-95L4.4	7.24943	-0.899453	7.85e-06	processed_pseudogene
ENSG00000273335.1	RP11-61L19.2	7.2192	-1.49202	9.53e-05	lincRNA
ENSG00000258488.2	RP11-467L19.8	7.21518	-1.8064	0.000317	unprocessed_pseudogene
ENSG00000250685.7	RP11-486L19.2	7.18392	-2.14698	0.00127515	antisense
ENSG00000249680.2	TUBA3GP	7.10021	-2.38087	0.00327325	unprocessed_pseudogene
ENSG00000266921.1	RP11-15A1.7	7.06281	-1.38911	0.000117	antisense
ENSG00000168348.3	INSM2	7.0174	-2.31011	0.00310543	protein_coding
ENSG00000232653.8	GOLGA8N	7.01641	-1.9895	0.001124	protein_coding
ENSG00000163823.3	CCR1	7.01587	-0.399165	4.78e-06	protein_coding
ENSG00000105675.8	ATP4A	6.97942	-2.49208	0.00591625	protein_coding
ENSG00000237897.2	RP11-90H3.2	6.93376	-2.11503	0.00211973	processed_pseudogene
ENSG00000264350.1	SNRPGP2	6.92989	0.122676	1.62e-06	processed_pseudogene
ENSG00000224805.2	LINC00853	6.92748	-2.16192	0.00245037	antisense
ENSG00000228007.1	AC011933.2	6.88836	-1.12898	9.86e-05	processed_pseudogene
ENSG00000258072.1	RP11-554D14.2	6.88664	-1.48309	0.000312	processed_pseudogene
ENSG00000250966.2	RP11-402J6.3	6.88648	-0.961125	5.95e-05	processed_pseudogene
ENSG00000182798.10	MAGEB17	6.88027	-2.32739	0.00436038	protein_coding
ENSG00000236208.1	C10orf71-AS1	6.87922	-2.24242	0.00342737	antisense
ENSG00000100884.9	CPNE6	6.84186	-2.79363	0.0175581	protein_coding
ENSG00000235214.1	FAM83C-AS1	6.83608	-2.20918	0.00343779	antisense
ENSG00000150244.11	TRIM48	6.78822	-1.65994	0.000733	protein_coding
ENSG00000219755.1	RP1-199J3.5	6.78692	-2.34338	0.00551649	processed_pseudogene
ENSG00000215864.5	NBPF7	6.78566	-2.55264	0.00998615	unprocessed_pseudogene
ENSG00000236209.1	AC104135.2	6.74211	-2.49309	0.00910406	lincRNA
ENSG00000214289.2	RPL39P5	6.73967	-2.39667	0.00700879	transcribed_processed_pseudogene
ENSG00000226853.2	AC010894.3	6.73851	-2.01223	0.00247874	lincRNA
ENSG00000237432.2	RPS7P12	6.73679	-0.945689	0.000113	processed_pseudogene
ENSG00000184515.10	BEX5	6.7363	-1.83177	0.00142884	protein_coding
ENSG00000257043.1	RP11-137N23.1	6.7363	-1.84242	0.00147535	processed_pseudogene
ENSG00000259039.1	RP11-409I10.2	6.73622	-1.99894	0.00239308	antisense
ENSG00000103490.13	PYCARD	6.68935	-1.65537	0.000986	protein_coding
ENSG00000198719.8	DLL1	6.68461	-2.36122	0.00708012	protein_coding
ENSG00000188321.13	ZNF559	6.68268	-1.62515	0.000925	protein_coding
ENSG00000143297.18	FCRL5	6.64497	-2.16051	0.00464907	protein_coding
ENSG00000087494.15	PTHLH	6.64043	-2.67819	0.0178785	protein_coding
ENSG00000221844.2	DPP3P2	6.63643	-2.61356	0.0151394	processed_pseudogene
ENSG00000274658.1	TBC1D3J	6.63626	-2.09968	0.00408807	unprocessed_pseudogene
ENSG00000169035.11	KLK7	6.63111	-2.79409	0.0234447	protein_coding
ENSG00000238193.1	RP11-555H23.1	6.62746	-2.27418	0.00634798	processed_pseudogene
ENSG00000214856.11	KRT16P1	6.62714	-2.67921	0.0182476	transcribed_unprocessed_pseudogene
ENSG00000273055.1	CTB-13F3.1	6.62116	-2.24393	0.00596467	antisense
ENSG00000237749.4	RP3-423B22.5	6.58288	-1.46156	0.000835	processed_pseudogene
ENSG00000231995.2	RP11-111F5.2	6.58233	-2.24128	0.00644078	processed_pseudogene
ENSG00000253620.2	AC144568.4	6.57985	-2.6557	0.0184572	processed_pseudogene
ENSG00000228636.1	RP5-1051H14.2	6.5798	-2.47179	0.011464	lincRNA
ENSG00000112796.9	ENPP5	6.57716	-1.7842	0.00195032	protein_coding
ENSG00000263756.1	XXbac-BPG181M17.6	6.57712	-2.39755	0.00952862	antisense
ENSG00000231651.1	DLG3-AS1	6.57468	-1.90909	0.00276186	antisense
ENSG00000272662.1	RP11-190C22.8	6.57338	-1.99881	0.00356954	lincRNA
ENSG00000205100.2	HSP90AA4P	6.52177	-1.3425	0.000752	transcribed_processed_pseudogene
ENSG00000113722.16	CDX1	6.52099	-2.89329	0.0341548	protein_coding
ENSG00000260910.1	LINC00565	6.52097	-2.77075	0.025874	lincRNA
ENSG00000280273.1	AF131216.1	6.5209	-2.41457	0.0110372	protein_coding
ENSG00000255441.1	CTD-2616J11.2	6.5195	-1.88047	0.00294985	antisense
ENSG00000236617.2	RP11-46H11.12	6.5181	-2.74571	0.0246263	antisense
ENSG00000227073.1	SDHDP2	6.51612	-1.25807	0.000619	processed_pseudogene
ENSG00000268066.5	FMR1-AS1	6.51532	-2.55109	0.0156209	processed_transcript
ENSG00000236735.3	RPL31P63	6.51398	-2.47087	0.012832	processed_pseudogene
ENSG00000279274.1	AC012005.3	6.4649	-2.06962	0.00559622	protein_coding
ENSG00000253102.1	RP1-117B12.4	6.46102	-2.6556	0.0219951	antisense
ENSG00000273102.1	AP000569.9	6.45936	-1.36958	0.000997	lincRNA
ENSG00000232675.7	RP4-718D20.3	6.45813	-1.832	0.0030546	processed_transcript
ENSG00000211769.1	TRBJ2-5	6.45682	-1.86595	0.00334076	TR_J_gene
ENSG00000064300.8	NGFR	6.45655	-2.89317	0.0369714	protein_coding
ENSG00000113749.6	HRH2	6.45518	-2.5522	0.0172728	protein_coding
ENSG00000282732.1	RP11-157B13.10	6.39982	-2.37842	0.0126586	unprocessed_pseudogene
ENSG00000203688.4	RP11-351J23.1	6.39701	-2.97248	0.0472463	lincRNA
ENSG00000259442.1	RP11-752G15.8	6.39543	-2.6776	0.0254885	antisense
ENSG00000170955.9	PRKCDBP	6.39542	-2.53144	0.0181028	protein_coding
ENSG00000273007.1	RP11-170N16.3	6.39407	-1.77162	0.00311787	antisense
ENSG00000272970.1	RP11-329B9.4	6.39403	-1.92052	0.00450037	lincRNA
ENSG00000187288.10	CIDEC	6.3939	-2.61315	0.0219366	protein_coding
ENSG00000253633.1	KB-1980E6.3	6.33863	-2.11536	0.0081842	lincRNA
ENSG00000244021.4	RP11-50D9.1	6.33438	-1.12442	0.000889	processed_pseudogene
ENSG00000133317.14	LGALS12	6.33316	-2.79311	0.0349148	protein_coding
ENSG00000166510.13	CCDC68	6.33303	-2.55	0.0208575	protein_coding
ENSG00000257286.1	RP11-545P7.4	6.33153	-2.72331	0.0305311	antisense
ENSG00000272817.1	RP11-402D21.2	6.33145	-2.50885	0.0190797	antisense
ENSG00000236608.1	EIF4A1P6	6.32839	-1.90593	0.0050918	processed_pseudogene
ENSG00000232850.3	PTGES2-AS1	6.32834	-2.50973	0.0192064	lincRNA
ENSG00000250509.1	CTC-573N18.1	6.32831	-2.89367	0.0433021	lincRNA
ENSG00000260857.2	RP11-80F22.15	6.32444	-1.60158	0.00257822	lincRNA
ENSG00000273063.1	RP11-334G22.1	6.3238	-2.34298	0.0134427	antisense
ENSG00000174450.11	GOLGA6L2	6.32215	-2.47395	0.0179163	protein_coding
ENSG00000279246.1	RP11-286N22.14	6.2636	-1.49176	0.00247163	TEC
ENSG00000276166.1	CTD-2600O9.2	6.26111	-2.02791	0.0079532	antisense
ENSG00000125931.10	CITED1	6.25963	-2.50988	0.0214584	protein_coding
ENSG00000249465.1	RBMXP4	6.25958	-1.43393	0.002206	processed_pseudogene
ENSG00000256210.3	AC005255.3	6.25958	-1.24745	0.00148818	processed_pseudogene
ENSG00000169253.3	RP11-220D10.1	6.2583	-1.30838	0.00169591	processed_pseudogene
ENSG00000271040.1	RP5-933K21.3	6.25803	-2.3774	0.0162883	lincRNA
ENSG00000270972.1	RP11-326C3.15	6.25495	-0.912317	0.000787	lincRNA
ENSG00000231106.2	LINC01436	6.25281	-2.8931	0.0472826	lincRNA
ENSG00000070159.13	PTPN3	6.19282	-2.86791	0.0483175	protein_coding
ENSG00000260509.2	RP11-271M24.2	6.19104	-2.84189	0.0460482	lincRNA
ENSG00000230146.1	SEPHS1P4	6.19048	-2.01333	0.00898814	processed_pseudogene
ENSG00000226548.1	AC016722.3	6.18923	-2.72335	0.0370941	lincRNA
ENSG00000185640.5	KRT79	6.18576	-2.59386	0.0287853	protein_coding
ENSG00000233254.1	RPL21P134	6.18457	-1.33178	0.0022578	processed_pseudogene
ENSG00000236887.1	RP11-389O22.5	6.1841	-2.45256	0.0215265	processed_pseudogene
ENSG00000227854.1	RP11-307O1.1	6.11144	-2.41422	0.0225342	processed_pseudogene
ENSG00000228952.1	RP11-567G11.1	6.11126	-1.905	0.00850848	lincRNA
ENSG00000273727.1	U1	6.11101	-1.27471	0.00256111	snRNA
ENSG00000176402.5	GJC3	6.10807	-2.02972	0.0111201	protein_coding
ENSG00000229828.2	PDE4DIPP1	6.1079	-2.67917	0.0383831	unprocessed_pseudogene
ENSG00000142549.9	IGLON5	6.10788	-2.79403	0.0467623	protein_coding
ENSG00000204334.7	ERICH2	6.10656	-1.85484	0.00776775	protein_coding
ENSG00000259761.1	RP11-138H10.2	6.10604	-2.79365	0.0468196	lincRNA
ENSG00000237676.1	RPL30P4	6.10591	-0.976665	0.00153398	processed_pseudogene
ENSG00000242088.1	AC090602.2	6.10503	-1.82759	0.00737687	processed_pseudogene
ENSG00000219163.2	HMGB1P20	6.10423	-2.74673	0.0432729	processed_pseudogene
ENSG00000274512.4	TBC1D3L	6.03644	-2.29208	0.0205233	protein_coding
ENSG00000228162.1	AC097713.3	6.03298	-2.39632	0.0248722	lincRNA
ENSG00000213005.3	PTTG3P	6.03276	-2.11655	0.0153671	processed_pseudogene
ENSG00000282033.1	RP11-506F3.1	6.03126	-2.5516	0.0333352	lincRNA
ENSG00000280826.1	AL049822.1	6.0312	-2.43314	0.0266561	miRNA
ENSG00000229324.1	NUTF2P7	6.03108	-2.20884	0.0179678	processed_pseudogene
ENSG00000241431.1	RPL37P6	6.03082	-1.75621	0.00771341	transcribed_processed_pseudogene
ENSG00000212994.5	RPS26P6	6.02927	-1.91702	0.0105091	processed_pseudogene
ENSG00000234142.1	RP11-276E17.2	6.02758	-2.2425	0.0191308	lincRNA
ENSG00000229498.1	AC105053.3	6.0257	-2.51331	0.0312531	antisense
ENSG00000189129.13	PLAC9	6.02379	-2.59315	0.0364715	protein_coding
ENSG00000213013.4	RPS15AP36	6.02374	-2.65488	0.0411522	processed_pseudogene
ENSG00000237456.3	RP11-154D3.1	6.02274	-1.86827	0.00967891	processed_pseudogene
ENSG00000236976.1	RP11-165H4.2	5.94688	-1.41289	0.00536006	processed_pseudogene
ENSG00000229593.1	SUCLA2P3	5.94413	-2.01235	0.0151682	processed_pseudogene
ENSG00000218208.1	RP11-367G18.2	5.94412	-1.99725	0.0147469	processed_pseudogene
ENSG00000243007.1	RPL12P35	5.94412	-1.98737	0.0144676	processed_pseudogene
ENSG00000261135.1	RP4-798A10.7	5.94411	-1.97077	0.0140299	lincRNA
ENSG00000231855.1	GLUDP5	5.94239	-2.59188	0.0409741	unprocessed_pseudogene
ENSG00000074706.13	IPCEF1	5.94237	-2.08346	0.0173861	protein_coding
ENSG00000271543.1	RP11-692M12.5	5.94101	-0.92334	0.00252918	processed_pseudogene
ENSG00000254455.1	HIGD1AP10	5.85594	-2.53205	0.0417957	processed_pseudogene
ENSG00000224050.1	RP1-90G24.6	5.85566	-2.25761	0.0266561	lincRNA
ENSG00000271138.1	IGLVIVOR22-1	5.8556	-2.18988	0.0240469	IG_V_pseudogene
ENSG00000237529.1	RP11-439K3.3	5.85184	-2.45206	0.0367052	antisense
ENSG00000182508.13	LHFPL1	5.85176	-2.0726	0.0202899	protein_coding
ENSG00000256084.1	RP11-134N1.2	5.84986	-2.23907	0.0261562	lincRNA
ENSG00000276354.1	UPF3BP1	5.84796	-2.19082	0.0243889	unprocessed_pseudogene
ENSG00000233929.1	MT1XP1	5.84616	-2.05636	0.0199175	processed_pseudogene
ENSG00000234537.1	RP11-100G15.7	5.7636	-2.43324	0.0409245	unprocessed_pseudogene
ENSG00000226945.1	RP11-564A8.4	5.75712	-2.23934	0.0308289	processed_pseudogene
ENSG00000272218.1	RP11-11N5.3	5.75644	-1.53907	0.010779	lincRNA
ENSG00000157060.14	SHCBP1L	5.7552	-2.45179	0.0425872	protein_coding
ENSG00000223446.1	RP11-274J16.5	5.75483	-1.71229	0.0138142	antisense
ENSG00000259664.2	CTD-2147F2.2	5.75308	-2.34256	0.0361038	lincRNA
ENSG00000270808.1	RP11-574K11.27	5.75308	-2.30565	0.0341633	processed_pseudogene
ENSG00000104818.14	CGB2	5.75308	-2.2893	0.033351	protein_coding
ENSG00000172733.11	PURG	5.74927	-1.94426	0.0199811	protein_coding
ENSG00000213333.3	NPM1P50	5.74888	-2.41308	0.0404507	processed_pseudogene
ENSG00000251259.1	AC004069.2	5.74789	-1.57991	0.0116032	lincRNA
ENSG00000233780.3	HNRNPA1P30	5.74517	-2.09763	0.0257526	transcribed_processed_pseudogene
ENSG00000267226.2	RP11-126O1.5	5.65321	-1.97325	0.0253513	antisense
ENSG00000234093.3	RPS15AP11	5.65087	-1.57386	0.0145756	processed_pseudogene
ENSG00000242692.1	RPS27AP1	5.64716	-2.16133	0.0335054	processed_pseudogene
ENSG00000214269.3	LGMNP1	5.6471	-2.43615	0.0488033	processed_pseudogene
ENSG00000234884.1	CTA-407F11.8	5.64281	-2.29189	0.0401691	antisense
ENSG00000251333.3	RTN3P1	5.64174	-1.66678	0.0167469	processed_pseudogene
ENSG00000268942.2	CKS1BP3	5.63965	-1.77214	0.0193805	processed_pseudogene
ENSG00000266701.1	AC005702.4	5.5374	-2.2742	0.0465097	miRNA
ENSG00000266640.1	MIR4754	5.53704	-1.68979	0.021712	miRNA
ENSG00000226427.1	HMGN2P7	5.53512	-2.17545	0.0413786	processed_pseudogene
ENSG00000254502.1	FNTAL1	5.53512	-2.16161	0.0406893	processed_pseudogene
ENSG00000169435.13	RASSF6	5.53511	-1.97077	0.0316079	protein_coding
ENSG00000230360.1	DDX10P2	5.53511	-1.94482	0.0304971	processed_pseudogene
ENSG00000244381.1	RP11-3K16.1	5.53302	-1.92824	0.0299042	processed_pseudogene
ENSG00000264268.1	MIR4767	5.53294	-2.07033	0.0364765	miRNA
ENSG00000272861.1	RP11-332H14.1	5.5329	-2.17525	0.0414851	lincRNA
ENSG00000260937.5	RP11-548M13.1	5.53283	-2.32586	0.0499489	lincRNA
ENSG00000272579.1	RP11-101E13.5	5.5313	-1.61029	0.0199591	antisense
ENSG00000215311.3	NPM1P12	5.53064	-2.20717	0.0432632	processed_pseudogene
ENSG00000261996.1	CTC-281F24.1	5.49904	0.558898	3.75e-10	lincRNA
ENSG00000258012.1	RP11-603K19.1	5.41353	-1.99883	0.0410158	processed_pseudogene
ENSG00000213650.3	RP11-760D2.7	5.41343	-1.74732	0.0301103	processed_pseudogene
ENSG00000224401.2	RPL7P57	5.41338	-1.60228	0.0256025	processed_pseudogene
ENSG00000215199.3	YWHAZP6	5.41129	-1.95783	0.039053	processed_pseudogene
ENSG00000254340.1	RP11-10A14.3	5.41004	-0.884204	0.0124539	antisense
ENSG00000213673.3	SLC25A5P3	5.40123	-1.66697	0.0280979	processed_pseudogene
ENSG00000271869.1	RP11-51J9.5	5.33469	-1.63637	0.000201	lincRNA
ENSG00000267056.2	AC005336.4	5.28217	-0.437993	0.0122792	processed_pseudogene
ENSG00000255967.1	RP11-438L7.3	5.27617	-1.59033	0.0336906	processed_pseudogene
ENSG00000257327.1	RP11-650K20.3	5.276	-1.84192	0.0436028	lincRNA
ENSG00000236514.1	RP11-162G10.5	5.13249	-0.822346	1.23e-05	antisense
ENSG00000231542.1	TAB3-AS1	5.13149	-1.64454	0.0470092	antisense
ENSG00000258153.1	HSPE1P4	5.13117	-0.879741	0.0254672	processed_pseudogene
ENSG00000243071.1	RP11-613M5.2	5.12746	-1.2476	0.0339124	processed_pseudogene
ENSG00000231549.1	USMG5P1	5.12513	-1.45522	0.0405516	processed_pseudogene
ENSG00000249685.1	RP11-360F5.3	4.90378	-0.888636	2.13e-06	lincRNA
ENSG00000213467.4	HMGB1P37	4.87148	-0.604487	2.29e-05	processed_pseudogene
ENSG00000241680.1	RPL31P49	4.86046	-1.67941	0.00126408	processed_pseudogene
ENSG00000236565.3	HNRNPA3P5	4.83056	0.30039	1.66e-09	processed_pseudogene
ENSG00000263219.1	RYKP1	4.82527	-1.39106	0.000528	processed_pseudogene
ENSG00000184844.6	CYCSP45	4.79019	-0.983952	0.000146	processed_pseudogene
ENSG00000242571.1	RPL21P11	4.6291	-0.809962	0.00018	processed_pseudogene
ENSG00000269910.1	RP11-73M18.10	4.6138	-0.724566	5.08e-06	antisense
ENSG00000254229.2	FAM90A12P	4.52297	-0.672066	1.63e-08	unprocessed_pseudogene
ENSG00000226790.3	HNRNPA3P1	4.50914	-0.594966	0.000176	processed_pseudogene
ENSG00000270987.1	RP3-467N11.2	4.34636	-1.4812	0.00387952	processed_pseudogene
ENSG00000222020.2	AC062017.1	4.32854	-1.93326	0.0126338	antisense
ENSG00000280310.1	RP11-326I19.2	4.27899	0.296075	6.13e-11	TEC
ENSG00000100429.17	HDAC10	4.27467	-0.569049	2.21e-05	protein_coding
ENSG00000236058.3	RP11-215A21.2	4.15694	-0.274386	1.57e-05	processed_pseudogene
ENSG00000124222.21	STX16	4.11522	-0.626417	2.28e-06	protein_coding
ENSG00000242951.1	RP11-507E23.1	4.09263	-0.489477	5.08e-05	processed_pseudogene
ENSG00000278529.1	MIR8070	4.07326	-2.27521	0.0449327	miRNA
ENSG00000232951.1	IPO7P1	4.03808	-0.592966	0.00177648	processed_pseudogene
ENSG00000235828.5	RPL36AP26	4.02766	-0.945518	0.000367	processed_pseudogene
ENSG00000236992.2	RPL12P12	4.0261	-0.439547	7.62e-06	processed_pseudogene
ENSG00000236018.2	RP4-814D15.1	4.00277	-1.44427	0.0105967	processed_pseudogene
ENSG00000273154.3	RP4-583P15.15	3.98038	-1.89459	0.00897512	protein_coding
ENSG00000263820.1	AC005702.2	3.94074	-1.86811	0.027622	miRNA
ENSG00000237629.1	UQCRHP2	3.93264	-1.59265	0.0169774	processed_pseudogene
ENSG00000213169.3	RP11-393N4.2	3.89917	-1.30895	0.0111079	processed_pseudogene
ENSG00000236914.3	RP11-1008C21.2	3.82439	-0.533968	3.53e-06	lincRNA
ENSG00000237208.1	RP11-13E5.2	3.81962	-0.972275	0.00105185	lincRNA
ENSG00000126246.9	IGFLR1	3.80813	-1.70114	0.0039412	protein_coding
ENSG00000206013.2	IFITM5	3.80206	-2.39862	0.0477032	protein_coding
ENSG00000250746.1	RP11-39C10.1	3.79639	-1.23829	0.0136919	processed_pseudogene
ENSG00000234287.1	RP11-761N21.2	3.78807	-0.259345	0.000166	processed_pseudogene
ENSG00000255282.6	WTAPP1	3.76573	-1.6214	0.0272594	transcribed_processed_pseudogene
ENSG00000224550.1	RP11-270C12.3	3.67723	0.228557	1.35e-07	processed_pseudogene
ENSG00000214881.4	TMEM14DP	3.64405	-1.22445	0.00418122	processed_pseudogene
ENSG00000175699.12	LINC00521	3.61136	-1.72771	0.00501261	lincRNA
ENSG00000184523.3	PTGER4P2	3.57766	-1.71193	0.00524313	processed_pseudogene
ENSG00000225067.4	RPL23AP2	3.56402	-0.705398	0.000125	processed_pseudogene
ENSG00000224217.1	RP11-232D9.1	3.51815	-1.28273	0.00757265	processed_pseudogene
ENSG00000259020.3	RP11-529H20.3	3.51521	-0.49447	7.29e-05	processed_pseudogene
ENSG00000130700.6	GATA5	3.50155	-2.05892	0.020473	protein_coding
ENSG00000237668.1	RPS15AP38	3.4842	-1.49959	0.0468111	processed_pseudogene
ENSG00000213438.2	YBX2P1	3.47905	-2.242	0.0433892	processed_pseudogene
ENSG00000272221.1	XXbac-BPG181B23.7	3.44321	-0.594633	6.58e-05	lincRNA
ENSG00000239559.2	RPL37P2	3.43495	-0.772383	0.000928	processed_pseudogene
ENSG00000173947.13	PIFO	3.41539	-0.883481	0.000157	protein_coding
ENSG00000268034.1	AC005795.1	3.39924	0.174856	9.77e-08	processed_pseudogene
ENSG00000231848.1	AC012354.8	3.39223	-0.443847	0.000136	processed_pseudogene
ENSG00000255874.2	LINC00346	3.39023	-1.41957	0.00386763	lincRNA
ENSG00000173237.4	C11orf86	3.37918	-1.41797	0.00111382	protein_coding
ENSG00000166961.14	MS4A15	3.37345	-0.483296	2.35e-06	protein_coding
ENSG00000253683.1	CTB-79E8.3	3.27152	-0.258441	2.29e-05	processed_pseudogene
ENSG00000008118.9	CAMK1G	3.26297	-1.60555	0.00452006	protein_coding
ENSG00000186019.10	AC084219.4	3.26016	-1.64649	0.0336	antisense
ENSG00000218426.5	RP11-475C16.1	3.21581	3.3656	2.5e-54	processed_pseudogene
ENSG00000235559.1	NOP56P1	3.20616	0.0889571	2.75e-06	processed_pseudogene
ENSG00000171885.13	AQP4	3.19948	-0.535795	0.00161285	protein_coding
ENSG00000253364.1	RP11-731F5.2	3.19863	-1.73787	0.0089232	lincRNA
ENSG00000231767.3	RP11-92K2.2	3.19174	4.45195	0.025224	processed_pseudogene
ENSG00000259425.5	RP11-566K19.5	3.18229	-1.07498	0.00175454	transcribed_unprocessed_pseudogene
ENSG00000249014.2	HMGN2P4	3.17613	-1.60238	0.0390663	processed_pseudogene
ENSG00000237149.5	ZNF503-AS2	3.16584	-1.50053	0.0107729	antisense
ENSG00000186831.11	KRT17P2	3.15034	-2.01578	0.0287216	transcribed_unprocessed_pseudogene
ENSG00000255040.1	RP11-677N16.1	3.13917	-0.684932	0.0102617	processed_pseudogene
ENSG00000151364.16	KCTD14	3.13881	-1.831	0.0376477	protein_coding
ENSG00000272572.1	RP11-179B2.2	3.13395	0.327626	1.22e-08	antisense
ENSG00000250829.2	RP11-11N5.1	3.13253	1.39753	3.33e-14	lincRNA
ENSG00000185875.12	THNSL1	3.12998	0.28495	0.000386	protein_coding
ENSG00000258732.1	RP11-603B24.1	3.129	-1.19748	0.00228026	unprocessed_pseudogene
ENSG00000184206.11	GOLGA6L4	3.12872	-0.678814	0.000127	protein_coding
ENSG00000228224.3	NACAP1	3.12704	-1.0962	0.00819925	transcribed_processed_pseudogene
ENSG00000271780.1	RP11-1017G21.5	3.12317	-0.156768	2.26e-06	lincRNA
ENSG00000255059.1	AP000620.1	3.12071	-0.760502	0.0122944	processed_pseudogene
ENSG00000281365.1	RP5-991B18.1	3.11206	-1.27512	0.0023984	lincRNA
ENSG00000237804.1	HNRNPA1P39	3.10526	-0.825183	0.00496695	processed_pseudogene
ENSG00000260805.2	RP11-61J19.5	3.10335	-0.998455	0.000385	lincRNA
ENSG00000005073.5	HOXA11	3.10166	3.0613	4.83e-59	protein_coding
ENSG00000205976.4	RP11-404K5.2	3.10163	-1.04705	0.000606	unprocessed_pseudogene
ENSG00000145216.15	FIP1L1	3.08874	0.25513	3.78e-08	protein_coding
ENSG00000231579.3	RPL7P21	3.08304	-0.481659	0.000206	processed_pseudogene
ENSG00000088356.5	PDRG1	3.0802	6.56893	1.37e-258	protein_coding
ENSG00000233706.1	RP5-1087E8.3	3.07273	-1.96129	0.0430824	antisense
ENSG00000273450.1	RP11-76P2.4	3.06662	-0.855198	0.00042	antisense
ENSG00000280194.1	AD000864.6	3.06155	-1.48154	0.0228148	TEC
ENSG00000266931.1	RP11-1252D15.1	3.06116	1.2452	1.81e-15	unprocessed_pseudogene
ENSG00000234964.4	FABP5P7	3.04186	-0.606747	0.0040777	processed_pseudogene
ENSG00000241464.3	RPL39P38	3.03524	-1.00032	0.0233492	processed_pseudogene
ENSG00000214973.3	CHCHD3P3	3.01381	-1.05211	0.00580514	processed_pseudogene
ENSG00000121089.4	NACA3P	3.00485	-0.0380962	3.14e-05	processed_pseudogene
ENSG00000229915.1	AC016999.2	3.0014	-1.94707	0.0490637	antisense
ENSG00000259815.1	RP11-565N2.2	2.99812	-0.580313	0.000505	lincRNA
ENSG00000273058.2	RP11-385F5.5	2.9897	1.0477	1.45e-14	antisense
ENSG00000255501.1	CARD18	2.98526	-0.733863	0.00673692	protein_coding
ENSG00000133561.15	GIMAP6	2.985	1.93447	1.85e-23	protein_coding
ENSG00000219200.11	RNASEK	2.95371	-0.00237503	7.11e-08	protein_coding
ENSG00000234664.1	HMGN2P5	2.94265	1.46036	1.08e-12	processed_pseudogene
ENSG00000260095.1	RP11-715J22.3	2.92254	-1.60119	0.0286087	antisense
ENSG00000267260.1	CTD-2162K18.4	2.92234	3.35505	4.94e-51	lincRNA
ENSG00000112195.8	TREML2	2.92104	0.937286	5.13e-15	protein_coding
ENSG00000230863.2	RP4-595K12.2	2.91934	-1.22411	0.0449287	processed_pseudogene
ENSG00000272192.1	CTD-2532N20.1	2.91715	-0.677753	0.000334	lincRNA
ENSG00000166793.10	YPEL4	2.90943	0.393798	2.43e-09	protein_coding
ENSG00000214810.4	CYCSP55	2.90875	-1.03513	0.00859479	processed_pseudogene
ENSG00000011638.10	TMEM159	2.90226	3.44247	1.58e-62	protein_coding
ENSG00000267722.1	RP11-815J4.1	2.83629	-1.44371	0.0146278	lincRNA
ENSG00000231409.3	RP11-83J16.1	2.83247	-0.828373	0.00266723	processed_pseudogene
ENSG00000257195.1	HNRNPA1P50	2.83241	-1.10105	0.0133645	processed_pseudogene
ENSG00000211765.1	TRBJ2-2	2.82065	-1.52006	0.0322195	TR_J_gene
ENSG00000230803.1	AC097532.2	2.81919	0.38689	4.28e-08	lincRNA
ENSG00000259756.1	RP11-625H11.2	2.81198	-1.30108	0.0214602	antisense
ENSG00000147168.12	IL2RG	2.7983	-0.164103	1.45e-05	protein_coding
ENSG00000230750.1	SDAD1P2	2.76184	-1.10094	0.00789535	processed_pseudogene
ENSG00000271858.5	CYB561D2	2.755	-0.956566	0.00194154	antisense
ENSG00000273179.1	RP11-20I20.4	2.73847	-1.07824	0.00184163	antisense
ENSG00000272486.1	RP11-532M24.1	2.72754	0.418898	6.52e-08	antisense
ENSG00000260273.1	RP11-425D10.10	2.72532	-0.272885	1.34e-05	antisense
ENSG00000203740.3	METTL11B	2.7235	-0.292874	0.0042105	protein_coding
ENSG00000229097.1	CALM2P2	2.71912	-0.131662	0.00137242	processed_pseudogene
ENSG00000235238.1	SUMO2P1	2.71716	0.753433	2.87e-08	processed_pseudogene
ENSG00000234629.1	WDR82P1	2.71052	-1.21544	0.041009	processed_pseudogene
ENSG00000158526.7	TSR2	2.70749	5.8076	5.2e-167	protein_coding
ENSG00000278970.1	HEIH	2.70079	4.04725	1.05e-76	TEC
ENSG00000241313.2	WWTR1-AS1	2.69827	0.0457103	5.8e-06	antisense
ENSG00000178718.6	RPP25	2.69762	0.260073	2.31e-08	protein_coding
ENSG00000240682.9	ISY1	2.69393	-1.51377	0.0454352	protein_coding
ENSG00000228288.6	PCAT6	2.68824	-1.03485	0.00659813	antisense
ENSG00000249031.1	SUMO2P6	2.67948	-0.166237	9.94e-05	processed_pseudogene
ENSG00000179101.5	RP11-349N19.2	2.67772	1.09796	9.97e-11	processed_pseudogene
ENSG00000274818.1	RP1-292L20.3	2.67715	-1.54544	0.026082	lincRNA
ENSG00000231007.5	CDC20P1	2.67675	0.0923908	1.34e-05	processed_pseudogene
ENSG00000277369.1	RP11-486I11.2	2.6571	-1.37992	0.040448	lincRNA
ENSG00000265936.1	RP11-563H6.1	2.64172	0.267033	3.65e-06	processed_pseudogene
ENSG00000220842.6	RP11-572P18.1	2.63411	-0.0977559	0.00109218	processed_pseudogene
ENSG00000200169.1	RNU5D-1	2.63185	0.985424	1.21e-05	snRNA
ENSG00000196747.4	HIST1H2AI	2.63092	6.66856	2.66e-118	protein_coding
ENSG00000104140.6	RHOV	2.62192	4.99744	4.07e-125	protein_coding
ENSG00000242457.1	RBBP4P2	2.61962	-0.447802	0.00920733	processed_pseudogene
ENSG00000226478.3	UPF3AP1	2.61648	-1.21017	0.0113602	processed_pseudogene
ENSG00000231351.2	AC111200.7	2.61346	-1.44324	0.0375406	processed_pseudogene
ENSG00000276317.1	RP11-93B14.10	2.61298	-0.828886	0.00244625	antisense
ENSG00000279483.1	AC090498.1	2.61144	1.02466	1.15e-11	protein_coding
ENSG00000142669.13	SH3BGRL3	2.60542	4.1338	3.49e-75	protein_coding
ENSG00000261424.1	ATP5F1P7	2.60498	-0.765987	0.000448	processed_pseudogene
ENSG00000131885.16	KRT17P1	2.60336	1.15878	9.82e-15	transcribed_unprocessed_pseudogene
ENSG00000100055.20	CYTH4	2.60023	-0.553152	0.000274	protein_coding
ENSG00000256034.1	RP11-707G14.1	2.59795	-1.56329	0.0296752	antisense
ENSG00000142396.10	ERVK3-1	2.59339	1.56251	1.87e-15	protein_coding
ENSG00000273356.1	RP11-804H8.6	2.59213	-1.01672	0.00611785	lincRNA
ENSG00000247796.2	CTD-2366F13.1	2.58985	-0.369173	0.000444	antisense
ENSG00000250403.1	RP11-15B17.2	2.58974	-0.948851	0.0154869	processed_pseudogene
ENSG00000234405.1	LL0XNC01-250H12.3	2.58924	-0.705985	0.000888	antisense
ENSG00000227063.5	RPL41P1	2.58472	0.752732	1.69e-09	processed_pseudogene
ENSG00000170231.15	FABP6	2.57771	-1.39886	0.0390486	protein_coding
ENSG00000217325.2	PRELID1P1	2.57481	0.232894	8.89e-06	transcribed_processed_pseudogene
ENSG00000234390.4	USP27X-AS1	2.5627	-1.48039	0.0314986	lincRNA
ENSG00000257376.1	RP11-328C8.2	2.55577	-0.906497	0.0114107	processed_pseudogene
ENSG00000232956.8	SNHG15	2.54702	7.0534	1.29e-204	lincRNA
ENSG00000180015.12	RP11-756P10.3	2.54143	0.359606	5.11e-07	processed_pseudogene
ENSG00000232093.1	RP11-307C12.11	2.54095	0.468706	3.51e-07	antisense
ENSG00000254997.3	KRTAP5-9	2.53331	-1.66101	0.0401223	protein_coding
ENSG00000198353.7	HOXC4	2.51687	3.29532	3.26e-46	protein_coding
ENSG00000211893.3	IGHG2	2.5127	-1.6138	0.0301117	IG_C_gene
ENSG00000108861.8	DUSP3	2.51114	2.20273	5.49e-21	protein_coding
ENSG00000260572.1	RP11-16N11.2	2.50636	-0.419723	0.000463	antisense
ENSG00000205155.7	PSENEN	2.5029	-0.598646	0.00356841	protein_coding
ENSG00000205097.6	FRG2	2.49817	-1.40134	0.0197501	protein_coding
ENSG00000100100.12	PIK3IP1	2.49709	4.5363	2.8e-87	protein_coding
ENSG00000167191.11	GPRC5B	2.49524	0.905481	1.95e-08	protein_coding
ENSG00000207425.1	Y_RNA	2.48976	-1.29082	0.0258575	misc_RNA
ENSG00000279307.2	RP11-130L8.3	2.48922	-0.417424	0.000642	processed_pseudogene
ENSG00000236280.1	AC114737.3	2.48368	-1.04233	0.03944	processed_pseudogene
ENSG00000213300.5	HNRNPA3P6	2.4776	0.227309	2.43e-05	processed_pseudogene
ENSG00000187808.4	SOWAHD	2.4734	2.13407	3.43e-19	protein_coding
ENSG00000152213.3	ARL11	2.4652	2.03395	2.56e-22	protein_coding
ENSG00000272316.1	XXbac-BPGBPG55C20.2	2.46352	0.0316869	9.01e-05	lincRNA
ENSG00000143032.7	BARHL2	2.45755	-1.34536	0.0244978	protein_coding
ENSG00000197191.4	CYSRT1	2.45397	2.07034	6.59e-22	protein_coding
ENSG00000217239.3	RP1-182O16.1	2.44964	-0.783001	0.019762	processed_pseudogene
ENSG00000225972.1	MTND1P23	2.44945	2.62851	0.00362472	unprocessed_pseudogene
ENSG00000236529.1	RP13-254B10.1	2.44603	-0.891365	0.0171255	processed_pseudogene
ENSG00000213860.4	RPL21P75	2.44265	-0.378978	0.0178402	processed_pseudogene
ENSG00000215326.3	GPX1P2	2.4407	-1.41502	0.0480384	processed_pseudogene
ENSG00000271614.1	LINC00936	2.43673	0.322323	3.43e-07	lincRNA
ENSG00000255652.3	RP11-313F23.4	2.43227	0.00222051	3.84e-05	lincRNA
ENSG00000131944.9	FAAP24	2.42284	3.21075	1.19e-43	protein_coding
ENSG00000210112.1	MT-TM	2.42213	1.33284	0.0361051	Mt_tRNA
ENSG00000165943.4	MOAP1	2.42031	4.90465	2.02e-96	protein_coding
ENSG00000143340.6	FAM163A	2.41936	2.25766	1.69e-26	protein_coding
ENSG00000144659.10	SLC25A38	2.41639	6.04493	2.43e-140	protein_coding
ENSG00000227081.5	RP11-543P15.1	2.41422	0.378904	1.2e-05	processed_pseudogene
ENSG00000249241.1	AC195454.1	2.4139	-1.37294	0.0343643	lincRNA
ENSG00000272196.2	HIST2H2AA4	2.40101	4.10486	0.028331	protein_coding
ENSG00000177946.5	CENPBD1	2.39643	4.59529	6.7e-86	protein_coding
ENSG00000273542.1	HIST1H4K	2.3867	3.68894	4.45e-34	protein_coding
ENSG00000157514.16	TSC22D3	2.37808	7.97922	1.13e-211	protein_coding
ENSG00000261366.1	MANEA-AS1	2.37394	-0.235438	0.0112303	antisense
ENSG00000267742.1	FAM60CP	2.37175	-0.0958227	0.000731	processed_pseudogene
ENSG00000162734.12	PEA15	2.3713	7.19204	1.16e-186	protein_coding
ENSG00000261652.2	C15orf65	2.36795	-0.285225	0.000251	protein_coding
ENSG00000214121.4	PRDX1P1	2.36567	-0.44682	0.00232007	processed_pseudogene
ENSG00000237188.3	RP11-337C18.8	2.3624	-1.03265	0.00752503	antisense
ENSG00000230043.1	TMSB4XP6	2.36183	1.77221	4.78e-13	processed_pseudogene
ENSG00000276966.2	HIST1H4E	2.35672	6.7756	2.54e-14	protein_coding
ENSG00000213598.4	RP11-112J1.1	2.35273	0.540783	2.6e-07	processed_pseudogene
ENSG00000225580.2	RP1-159M24.1	2.35011	0.0102452	0.000597	processed_pseudogene
ENSG00000182518.13	FAM104B	2.34944	0.975007	4e-06	protein_coding
ENSG00000213772.3	EIF1P7	2.34239	0.238243	4.72e-05	processed_pseudogene
ENSG00000270194.1	RP11-259K5.2	2.34145	0.299898	6.95e-06	antisense
ENSG00000276292.1	RP11-33N14.5	2.34131	-0.988721	0.0196355	antisense
ENSG00000168564.5	CDKN2AIP	2.33961	6.33087	3.24e-148	protein_coding
ENSG00000241293.1	PPATP1	2.33903	-0.441883	0.00573984	processed_pseudogene
ENSG00000173281.4	PPP1R3B	2.33098	2.62923	7.71e-26	protein_coding
ENSG00000006007.11	GDE1	2.32801	6.35379	3.89e-151	protein_coding
ENSG00000228638.1	FCF1P2	2.32708	0.595037	5.11e-07	processed_pseudogene
ENSG00000178988.10	MRFAP1L1	2.31494	4.74983	2.72e-77	protein_coding
ENSG00000278662.4	GOLGA6L10	2.31331	2.57431	1.01e-27	protein_coding
ENSG00000161920.9	MED11	2.31039	1.85533	1.33e-14	protein_coding
ENSG00000197582.5	GPX1P1	2.3094	0.497116	4.16e-06	processed_pseudogene
ENSG00000197061.4	HIST1H4C	2.30358	7.34742	3.08e-144	protein_coding
ENSG00000272275.1	RP11-791G15.2	2.30334	2.19754	1.27e-19	lincRNA
ENSG00000114503.10	NCBP2	2.30166	7.23074	5.4e-174	protein_coding
ENSG00000099860.8	GADD45B	2.29543	7.15978	0.00462867	protein_coding
ENSG00000231313.2	CLIC1P1	2.29342	-0.955394	0.0272023	processed_pseudogene
ENSG00000172113.8	NME6	2.28777	4.19609	3.31e-60	protein_coding
ENSG00000231784.8	DBIL5P	2.2847	1.24001	3.26e-11	unitary_pseudogene
ENSG00000163599.14	CTLA4	2.27812	-0.501364	0.0394347	protein_coding
ENSG00000177370.4	TIMM22	2.27708	5.73937	3.53e-119	protein_coding
ENSG00000169217.8	CD2BP2	2.27705	7.90534	3.81e-192	protein_coding
ENSG00000174460.3	ZCCHC12	2.27202	1.49083	4.21e-07	protein_coding
ENSG00000243279.3	PRAF2	2.2708	0.423046	5.02e-06	protein_coding
ENSG00000164508.4	HIST1H2AA	2.26385	5.07053	7.44e-68	protein_coding
ENSG00000146670.9	CDCA5	2.25229	7.80679	5.55e-185	protein_coding
ENSG00000275160.1	RP11-187C18.3	2.24781	-0.406622	0.0010539	processed_pseudogene
ENSG00000162482.4	AKR7A3	2.24712	-0.0921968	0.00169318	protein_coding
ENSG00000260115.1	CTC-420A11.2	2.24647	0.508013	1.18e-06	antisense
ENSG00000264247.1	LINC00909	2.24577	2.33321	6.75e-20	lincRNA
ENSG00000228175.3	GEMIN8P4	2.24009	-0.661661	0.00683763	processed_pseudogene
ENSG00000224751.2	SHMT1P1	2.23763	-1.24438	0.0227654	processed_pseudogene
ENSG00000149792.8	MRPL49	2.23202	6.19647	1.22e-133	protein_coding
ENSG00000185222.7	WBP5	2.23189	0.365761	3.32e-05	protein_coding
ENSG00000169242.11	EFNA1	2.22798	1.43922	1.48e-13	protein_coding
ENSG00000168040.4	FADD	2.22721	5.42585	7.05e-102	protein_coding
ENSG00000272888.5	LINC01578	2.21988	4.58975	6.26e-76	processed_transcript
ENSG00000245556.2	SCAMP1-AS1	2.21591	3.72836	4.01e-45	lincRNA
ENSG00000264281.3	CTD-2031P19.4	2.21192	1.99748	3.56e-16	processed_pseudogene
ENSG00000239951.1	IGKV3-20	2.21181	5.14858	5.51e-92	IG_V_gene
ENSG00000104221.12	BRF2	2.20599	5.85281	7.54e-118	protein_coding
ENSG00000172602.9	RND1	2.19843	4.0498	0.0224715	protein_coding
ENSG00000176909.11	MAMSTR	2.19692	-0.826136	0.0128419	protein_coding
ENSG00000250474.1	WBP1LP2	2.18967	-0.0704021	0.000229	processed_pseudogene
ENSG00000182459.4	TEX19	2.18409	7.10589	2.86e-142	protein_coding
ENSG00000185298.12	CCDC137	2.18052	7.1127	7.14e-157	protein_coding
ENSG00000102178.12	UBL4A	2.17212	6.83237	1.63e-149	protein_coding
ENSG00000090432.6	MUL1	2.17178	6.22235	4.53e-127	protein_coding
ENSG00000231652.2	RP11-553A21.3	2.17	-0.864706	0.0185012	antisense
ENSG00000167130.17	DOLPP1	2.15305	5.39914	7.68e-95	protein_coding
ENSG00000141504.11	SAT2	2.15254	3.51614	3.91e-43	protein_coding
ENSG00000259051.1	HNRNPUP1	2.15149	0.624815	1.02e-05	processed_pseudogene
ENSG00000239719.1	RP4-800G7.1	2.148	0.148145	0.000468	processed_pseudogene
ENSG00000142676.12	RPL11	2.1461	7.21045	6.28e-152	protein_coding
ENSG00000115661.13	STK16	2.14334	4.85236	8.44e-76	protein_coding
ENSG00000251402.3	FAM90A25P	2.1427	-1.21248	0.0254703	unprocessed_pseudogene
ENSG00000231426.5	RP5-899B16.1	2.14252	-0.594478	0.0156242	lincRNA
ENSG00000100439.10	ABHD4	2.14084	2.27966	9.03e-20	protein_coding
ENSG00000214530.7	STARD10	2.13422	-0.487129	0.00289563	protein_coding
ENSG00000102445.18	KIAA0226L	2.13259	-0.399234	0.0389183	protein_coding
ENSG00000121388.5	RP11-408E5.4	2.12929	-0.95498	0.0298511	unprocessed_pseudogene
ENSG00000229344.1	MTCO2P12	2.12892	4.14938	5.75e-09	unprocessed_pseudogene
ENSG00000237758.1	BANF1P3	2.12664	0.0122774	0.00076	processed_pseudogene
ENSG00000235813.1	RP11-308B5.2	2.12213	2.84284	3.62e-14	lincRNA
ENSG00000274423.1	RP11-544O24.2	2.11253	-0.324651	0.0193825	unprocessed_pseudogene
ENSG00000198937.8	CCDC167	2.10785	2.98364	4.33e-21	protein_coding
ENSG00000135898.9	GPR55	2.10708	0.945698	2.42e-07	protein_coding
ENSG00000158882.12	TOMM40L	2.09838	6.22256	3.16e-120	protein_coding
ENSG00000215717.5	TMEM167B	2.09675	5.29464	4.82e-86	protein_coding
ENSG00000173141.4	MRPL57	2.09646	4.08855	5.43e-49	protein_coding
ENSG00000173762.7	CD7	2.09595	-0.13717	0.00159902	protein_coding
ENSG00000143553.10	SNAPIN	2.09369	4.02104	4.27e-43	protein_coding
ENSG00000135443.8	KRT85	2.08907	-0.763691	0.00576136	protein_coding
ENSG00000148300.11	REXO4	2.08467	6.01902	1.17e-112	protein_coding
ENSG00000172586.7	CHCHD1	2.08076	2.05318	3.7e-12	protein_coding
ENSG00000235078.1	AC142528.1	2.07517	-0.282862	0.00164165	antisense
ENSG00000158639.12	PAGE5	2.07419	4.09376	5.55e-49	protein_coding
ENSG00000267422.1	CTD-2554C21.1	2.06712	0.555154	2.99e-05	transcribed_processed_pseudogene
ENSG00000253741.1	CTD-2292P10.4	2.06609	-0.340981	0.00922937	antisense
ENSG00000259032.2	ENSAP2	2.06508	-0.121799	0.00128486	processed_pseudogene
ENSG00000241255.1	RP1-89D4.1	2.06464	-0.309309	0.00619652	processed_pseudogene
ENSG00000102401.19	ARMCX3	2.06223	5.02013	2.28e-78	protein_coding
ENSG00000171169.8	NAIF1	2.06217	3.90938	1.1e-45	protein_coding
ENSG00000177954.11	RPS27	2.06044	6.50124	4.32e-121	protein_coding
ENSG00000182749.5	PAQR7	2.05971	2.3387	1.22e-18	protein_coding
ENSG00000261461.1	UBE2MP1	2.05884	0.15199	0.000319	processed_pseudogene
ENSG00000116857.16	TMEM9	2.05762	5.54556	1.62e-95	protein_coding
ENSG00000273265.1	RP11-353K11.1	2.05701	-0.25503	0.00238493	lincRNA
ENSG00000135924.15	DNAJB2	2.05544	6.19645	2.39e-117	protein_coding
ENSG00000257698.1	RP11-620J15.3	2.05515	1.10822	6.14e-08	lincRNA
ENSG00000105058.11	FAM32A	2.05463	6.4334	1.25e-122	protein_coding
ENSG00000163191.5	S100A11	2.05384	4.77821	6.79e-64	protein_coding
ENSG00000125148.6	MT2A	2.05264	0.838921	1.22e-06	protein_coding
ENSG00000239445.5	ST3GAL6-AS1	2.05064	-0.273235	0.00606969	antisense
ENSG00000166707.10	ZCCHC18	2.05043	-0.600626	0.0173629	protein_coding
ENSG00000275074.1	NUDT18	2.0448	2.6783	4.41e-23	protein_coding
ENSG00000154781.15	CCDC174	2.04473	6.02246	5.2e-105	protein_coding
ENSG00000223609.7	HBD	2.04265	0.477925	1.63e-05	protein_coding
ENSG00000111725.10	PRKAB1	2.03833	6.37946	1.69e-111	protein_coding
ENSG00000167747.13	C19orf48	2.02855	8.21256	7.68e-162	protein_coding
ENSG00000143119.12	CD53	2.02764	0.548461	8.79e-06	protein_coding
ENSG00000119919.10	NKX2-3	2.0274	1.05242	9.22e-09	protein_coding
ENSG00000128322.6	IGLL1	2.025	-0.00177467	0.000128	protein_coding
ENSG00000071082.10	RPL31	2.02286	7.14706	2.32e-133	protein_coding
ENSG00000147400.8	CETN2	2.02205	0.0611314	0.000894	protein_coding
ENSG00000241258.6	CRCP	2.01799	7.39355	4.54e-142	protein_coding
ENSG00000148229.12	POLE3	2.01556	6.34855	6.88e-111	protein_coding
ENSG00000176532.3	PRR15	2.01433	0.620974	9.86e-06	protein_coding
ENSG00000198618.5	PPIAP22	2.01242	5.58176	4.19e-85	processed_pseudogene
ENSG00000204264.8	PSMB8	2.01133	5.32151	1.6e-80	protein_coding
ENSG00000186395.6	KRT10	2.00891	2.6638	0.002554	protein_coding
ENSG00000160051.11	IQCC	2.00814	2.44275	5.07e-19	protein_coding
ENSG00000224032.6	EPB41L4A-AS1	2.00484	5.18892	4.52e-74	lincRNA
ENSG00000091651.8	ORC6	1.99917	5.87433	8e-94	protein_coding
ENSG00000223461.1	AC004471.9	1.99786	0.222857	4.03e-05	antisense
ENSG00000182162.10	P2RY8	1.99776	1.11239	1.43e-07	protein_coding
ENSG00000166589.12	CDH16	1.99769	-1.2191	0.0432498	protein_coding
ENSG00000237094.11	RP4-669L17.10	1.99611	2.2737	3.71e-15	lincRNA
ENSG00000108961.13	RANGRF	1.98779	3.55742	1.82e-35	protein_coding
ENSG00000250796.1	RP11-723O4.3	1.98654	-1.08006	0.0468512	processed_pseudogene
ENSG00000260708.1	CTA-29F11.1	1.98565	2.3332	6.74e-18	antisense
ENSG00000251066.1	CTC-534B23.1	1.98459	0.380556	3.76e-05	processed_pseudogene
ENSG00000265972.5	TXNIP	1.98446	7.84409	6.75e-113	protein_coding
ENSG00000160888.6	IER2	1.98246	9.62657	0.0063537	protein_coding
ENSG00000206532.2	RP11-553A10.1	1.9763	-0.34655	0.0354651	lincRNA
ENSG00000236509.2	RPL21P133	1.97581	0.168841	0.00255982	processed_pseudogene
ENSG00000181026.14	AEN	1.97481	8.41779	1.77e-158	protein_coding
ENSG00000175854.11	SWI5	1.97442	2.55297	1.51e-19	protein_coding
ENSG00000116741.7	RGS2	1.97223	3.64685	1.39e-38	protein_coding
ENSG00000230364.1	RPL4P3	1.97015	-0.655226	0.0443083	processed_pseudogene
ENSG00000234513.1	AC073072.7	1.96963	0.803986	0.000451	processed_pseudogene
ENSG00000234742.1	AC144530.1	1.96901	0.616343	0.000222	processed_pseudogene
ENSG00000258128.2	MKRN9P	1.96805	1.74907	3.75e-12	transcribed_processed_pseudogene
ENSG00000179348.11	GATA2	1.96657	-1.21544	0.0469031	protein_coding
ENSG00000116717.11	GADD45A	1.96654	5.84397	2.13e-97	protein_coding
ENSG00000243824.1	RPL12P6	1.9652	1.00472	1.2e-05	processed_pseudogene
ENSG00000241553.12	ARPC4	1.95592	2.36701	1.46e-13	protein_coding
ENSG00000026751.16	SLAMF7	1.95265	9.00885	4.89e-166	protein_coding
ENSG00000237436.1	RP11-312B8.1	1.95187	-0.89252	0.0240507	antisense
ENSG00000104228.12	TRIM35	1.95172	6.13903	4.64e-99	protein_coding
ENSG00000119632.3	IFI27L2	1.94852	1.87993	1.39e-12	protein_coding
ENSG00000217835.3	RP6-159A1.2	1.94829	0.339601	0.00249501	processed_pseudogene
ENSG00000231327.1	AC016700.5	1.94459	0.110943	0.00244151	lincRNA
ENSG00000230330.1	HMGN2P3	1.94288	1.577	8.63e-09	processed_pseudogene
ENSG00000205542.10	TMSB4X	1.94256	7.44739	1.61e-78	protein_coding
ENSG00000163517.14	HDAC11	1.93937	3.2628	1.97e-31	protein_coding
ENSG00000278272.1	HIST1H3C	1.93841	7.5957	0.00297227	protein_coding
ENSG00000141179.13	PCTP	1.93486	4.11057	1.66e-41	protein_coding
ENSG00000204592.8	HLA-E	1.93098	8.69024	2.69e-158	protein_coding
ENSG00000158373.8	HIST1H2BD	1.93068	7.03104	1.1e-54	protein_coding
ENSG00000187730.7	GABRD	1.92751	2.96777	1.85e-27	protein_coding
ENSG00000130770.17	ATPIF1	1.92747	3.43311	4.73e-30	protein_coding
ENSG00000119801.12	YPEL5	1.92634	3.58065	6.66e-30	protein_coding
ENSG00000139269.2	INHBE	1.92461	2.29395	5.76e-18	protein_coding
ENSG00000263563.5	UBBP4	1.92306	3.36639	1.13e-29	transcribed_unprocessed_pseudogene
ENSG00000214182.5	PTMAP5	1.92231	3.19203	3.07e-23	transcribed_processed_pseudogene
ENSG00000078081.7	LAMP3	1.91685	1.17343	7.53e-08	protein_coding
ENSG00000157613.10	CREB3L1	1.91541	-0.623479	0.0102026	protein_coding
ENSG00000155090.14	KLF10	1.91445	6.4184	2.86e-84	protein_coding
ENSG00000233954.6	UQCRHL	1.91338	2.29313	8.35e-15	protein_coding
ENSG00000085721.12	RRN3	1.9131	7.32172	1.27e-90	protein_coding
ENSG00000142623.9	PADI1	1.91286	-0.583275	0.00663688	protein_coding
ENSG00000002919.14	SNX11	1.9079	5.52758	1.31e-79	protein_coding
ENSG00000166507.16	NDST2	1.90767	-0.107404	0.00213199	protein_coding
ENSG00000109065.11	NAT9	1.90343	6.78057	2.28e-115	protein_coding
ENSG00000241494.1	RP11-796G6.1	1.90313	0.98166	4e-05	processed_pseudogene
ENSG00000235065.1	RPL24P2	1.90233	-0.81091	0.047567	processed_pseudogene
ENSG00000225912.1	RP13-258O15.1	1.90114	0.987276	7.19e-05	processed_pseudogene
ENSG00000257135.5	RP11-320M2.1	1.8974	1.2159	3.45e-08	lincRNA
ENSG00000148296.6	SURF6	1.89723	6.33194	2.15e-102	protein_coding
ENSG00000139112.10	GABARAPL1	1.89302	5.30972	7.21e-78	protein_coding
ENSG00000076053.10	RBM7	1.88998	0.00346533	0.000518	protein_coding
ENSG00000169427.6	KCNK9	1.88766	3.42992	2.12e-32	protein_coding
ENSG00000168872.16	DDX19A	1.8783	4.16707	3.13e-44	protein_coding
ENSG00000197238.4	HIST1H4J	1.87727	3.8741	1.75e-23	protein_coding
ENSG00000109084.13	TMEM97	1.87692	5.53108	3.46e-74	protein_coding
ENSG00000275379.1	HIST1H3I	1.87496	4.5573	5.14e-48	protein_coding
ENSG00000153976.2	HS3ST3A1	1.87446	-0.548594	0.0102923	protein_coding
ENSG00000271503.5	CCL5	1.87443	1.86215	2.96e-12	protein_coding
ENSG00000151353.14	TMEM18	1.86633	4.32618	7.42e-41	protein_coding
ENSG00000211891.5	IGHE	1.86525	-0.517987	0.00568211	IG_C_gene
ENSG00000162910.18	MRPL55	1.86492	3.81336	5.86e-37	protein_coding
ENSG00000135926.12	TMBIM1	1.86335	6.34574	9.23e-102	protein_coding
ENSG00000165507.8	C10orf10	1.86128	7.17275	0.0016176	protein_coding
ENSG00000160791.13	CCR5	1.86056	4.37269	1.54e-25	protein_coding
ENSG00000186470.13	BTN3A2	1.85782	5.22589	1.79e-69	protein_coding
ENSG00000163156.11	SCNM1	1.85765	4.72484	1.89e-52	protein_coding
ENSG00000274267.1	HIST1H3B	1.85707	8.16736	1.72e-09	protein_coding
ENSG00000149557.12	FEZ1	1.85281	1.00775	1.36e-06	protein_coding
ENSG00000272896.1	RP11-216L13.17	1.85027	1.41013	1.54e-08	protein_coding
ENSG00000233971.1	RPS20P10	1.84894	-0.56898	0.0302677	processed_pseudogene
ENSG00000254858.9	MPV17L2	1.84385	2.30664	3.08e-15	protein_coding
ENSG00000148841.15	ITPRIP	1.84193	7.63062	1.03e-126	protein_coding
ENSG00000165502.6	RPL36AL	1.83752	4.0518	9.93e-21	protein_coding
ENSG00000137218.10	FRS3	1.8365	3.38393	1.03e-28	protein_coding
ENSG00000196227.10	FAM217B	1.83483	4.67998	2.91e-51	protein_coding
ENSG00000171160.17	MORN4	1.83392	2.36156	4.86e-16	protein_coding
ENSG00000224870.6	RP4-758J18.2	1.83254	5.26022	5.91e-69	processed_transcript
ENSG00000196154.11	S100A4	1.82975	6.27182	2.47e-84	protein_coding
ENSG00000275126.1	HIST1H4L	1.82647	4.4229	6.19e-32	protein_coding
ENSG00000146859.6	TMEM140	1.82578	3.36354	7.6e-29	protein_coding
ENSG00000189334.8	S100A14	1.8254	1.26125	1.6e-08	protein_coding
ENSG00000130733.10	YIPF2	1.82073	5.18573	7.27e-66	protein_coding
ENSG00000225921.6	NOL7	1.81993	5.32824	2.47e-68	protein_coding
ENSG00000122188.12	LAX1	1.81714	7.03398	8.27e-113	protein_coding
ENSG00000123965.13	PMS2P5	1.81442	2.20963	1.07e-12	unprocessed_pseudogene
ENSG00000168522.12	FNTA	1.81332	6.31419	5.45e-90	protein_coding
ENSG00000172382.9	PRSS27	1.81246	3.38678	3.2e-27	protein_coding
ENSG00000273703.1	HIST1H2BM	1.8114	5.33609	0.00618687	protein_coding
ENSG00000276418.5	RP11-26J3.4	1.8108	0.83429	4.32e-05	protein_coding
ENSG00000131470.14	PSMC3IP	1.80967	3.63167	1.3e-30	protein_coding
ENSG00000156966.6	B3GNT7	1.80953	3.92257	6.31e-41	protein_coding
ENSG00000128463.12	EMC4	1.80817	5.16727	6.43e-62	protein_coding
ENSG00000272525.1	RP11-79P5.9	1.80777	0.293204	0.00173035	lincRNA
ENSG00000103061.11	SLC7A6OS	1.80694	6.15692	2.79e-89	protein_coding
ENSG00000184983.9	NDUFA6	1.80647	4.81261	1.94e-48	protein_coding
ENSG00000178860.8	MSC	1.80492	4.57787	7.65e-38	protein_coding
ENSG00000116863.10	ADPRHL2	1.80252	5.52201	3.29e-72	protein_coding
ENSG00000140990.14	NDUFB10	1.80248	4.28661	5.24e-39	protein_coding
ENSG00000225416.1	AC104843.3	1.80032	0.51939	0.000513	processed_pseudogene
ENSG00000261504.1	RP11-317P15.4	1.79915	0.720513	7.79e-06	lincRNA
ENSG00000226310.1	RP3-323P24.3	1.7961	0.738183	3.22e-05	antisense
ENSG00000235453.7	TOPORS-AS1	1.79266	0.488895	0.000622	antisense
ENSG00000167333.12	TRIM68	1.78908	2.81578	1.08e-17	protein_coding
ENSG00000129187.14	DCTD	1.78871	7.35437	8.37e-113	protein_coding
ENSG00000087074.7	PPP1R15A	1.78802	7.48879	0.00735775	protein_coding
ENSG00000111678.10	C12orf57	1.78764	6.24736	2.85e-92	protein_coding
ENSG00000184860.9	SDR42E1	1.78524	1.07773	6.5e-06	protein_coding
ENSG00000163348.3	PYGO2	1.78242	7.76984	1.32e-120	protein_coding
ENSG00000184357.4	HIST1H1B	1.78053	6.3328	7.54e-52	protein_coding
ENSG00000258427.3	RBM8B	1.78045	0.681115	7.67e-05	processed_pseudogene
ENSG00000258807.5	RP11-1152H15.1	1.77943	-0.166621	0.00415169	lincRNA
ENSG00000111671.9	SPSB2	1.77741	3.79323	3.07e-36	protein_coding
ENSG00000121807.5	CCR2	1.77442	5.33345	9.17e-53	protein_coding
ENSG00000161179.13	YDJC	1.77181	5.89001	4.94e-80	protein_coding
ENSG00000274641.1	HIST1H2BO	1.76879	6.42982	0.00770139	protein_coding
ENSG00000158773.14	USF1	1.76579	7.23603	4.71e-109	protein_coding
ENSG00000278588.1	HIST1H2BI	1.76475	5.50303	9.74e-31	protein_coding
ENSG00000230735.1	RP11-413E1.4	1.76449	-0.423703	0.0284322	sense_intronic
ENSG00000267809.1	NDUFV2P1	1.76389	0.550718	0.00167075	processed_pseudogene
ENSG00000141026.5	MED9	1.76224	5.26478	3.46e-62	protein_coding
ENSG00000048462.10	TNFRSF17	1.76022	2.73271	8.41e-08	protein_coding
ENSG00000125995.15	ROMO1	1.7599	3.79851	1.54e-31	protein_coding
ENSG00000174917.8	C19orf70	1.75431	3.58244	2.41e-25	protein_coding
ENSG00000213859.4	KCTD11	1.75377	3.61659	7.55e-31	protein_coding
ENSG00000121851.12	POLR3GL	1.75301	0.731407	4.78e-05	protein_coding
ENSG00000272269.1	RP11-500C11.3	1.75232	3.52169	1.58e-30	antisense
ENSG00000260923.5	AC137934.1	1.7518	-0.290993	0.0124196	lincRNA
ENSG00000114902.13	SPCS1	1.75176	4.74985	5.59e-43	protein_coding
ENSG00000179428.2	AC073072.5	1.75158	0.180916	0.00160271	antisense
ENSG00000232888.4	RPS11P5	1.75115	1.68402	1e-07	processed_pseudogene
ENSG00000225022.1	UBE2D3P1	1.7505	0.682063	0.000266	processed_pseudogene
ENSG00000160993.3	ALKBH4	1.74928	4.20192	3.56e-37	protein_coding
ENSG00000224839.1	RPL12P17	1.74677	-0.353382	0.0337221	processed_pseudogene
ENSG00000162086.14	ZNF75A	1.74616	5.78837	5.29e-75	protein_coding
ENSG00000160683.4	CXCR5	1.7439	0.689178	1.29e-05	protein_coding
ENSG00000151500.14	THYN1	1.74198	3.49495	7.24e-26	protein_coding
ENSG00000260912.1	RP11-363E7.4	1.74178	0.283667	0.00652278	sense_overlapping
ENSG00000144485.10	HES6	1.73804	4.98497	1.41e-58	protein_coding
ENSG00000273080.1	RP11-301O19.1	1.7337	0.944601	3.75e-05	antisense
ENSG00000211767.1	TRBJ2-3	1.73226	1.17243	2.67e-06	TR_J_gene
ENSG00000169976.6	SF3B5	1.73188	4.35187	1.41e-40	protein_coding
ENSG00000137880.5	GCHFR	1.73157	5.27677	6.12e-64	protein_coding
ENSG00000150433.9	TMEM218	1.73019	2.99577	8.45e-18	protein_coding
ENSG00000277157.1	HIST1H4D	1.73016	6.96773	2.82e-16	protein_coding
ENSG00000137869.13	CYP19A1	1.7287	1.15748	2.82e-06	protein_coding
ENSG00000154518.9	ATP5G3	1.72839	6.57219	2.02e-87	protein_coding
ENSG00000136718.9	IMP4	1.72717	7.47229	7.57e-108	protein_coding
ENSG00000127184.10	COX7C	1.72706	5.8387	1.71e-36	protein_coding
ENSG00000144021.2	CIAO1	1.72376	7.97327	3.27e-115	protein_coding
ENSG00000229320.3	KRT8P12	1.72243	3.79099	1.83e-32	transcribed_processed_pseudogene
ENSG00000154370.13	TRIM11	1.72155	6.99854	6.1e-100	protein_coding
ENSG00000197728.9	RPS26	1.72132	6.56735	7.09e-85	protein_coding
ENSG00000124380.10	SNRNP27	1.72113	3.31548	8.68e-23	protein_coding
ENSG00000138073.13	PREB	1.72096	5.73007	9.93e-72	protein_coding
ENSG00000125449.6	ARMC7	1.72071	6.19084	5.81e-80	protein_coding
ENSG00000178381.11	ZFAND2A	1.72011	4.58361	1.85e-45	protein_coding
ENSG00000205138.3	SDHAF1	1.71912	4.92648	9.05e-53	protein_coding
ENSG00000162377.5	COA7	1.7184	6.27508	1.2e-81	protein_coding
ENSG00000234608.7	MAPKAPK5-AS1	1.7169	3.43844	1.76e-25	lincRNA
ENSG00000272853.1	RP11-398C13.6	1.71683	0.371936	0.00118352	lincRNA
ENSG00000122687.17	FTSJ2	1.71637	6.67073	1.23e-93	protein_coding
ENSG00000182117.5	NOP10	1.71546	4.2464	1.59e-32	protein_coding
ENSG00000158406.4	HIST1H4H	1.71463	7.72799	8.18e-95	protein_coding
ENSG00000267257.1	RP11-1151B14.4	1.71396	-0.292091	0.007016	antisense
ENSG00000197153.4	HIST1H3J	1.71107	5.98216	0.000462	protein_coding
ENSG00000198830.10	HMGN2	1.711	6.8319	2.89e-93	protein_coding
ENSG00000185052.11	SLC24A3	1.70962	5.99959	1.95e-74	protein_coding
ENSG00000124733.3	MEA1	1.70871	4.4795	4.84e-41	protein_coding
ENSG00000204308.7	RNF5	1.70788	4.13483	1.95e-34	protein_coding
ENSG00000105988.6	NHP2P1	1.70555	0.60837	0.000296	processed_pseudogene
ENSG00000176973.7	FAM89B	1.70448	0.295491	0.00116454	protein_coding
ENSG00000160213.5	CSTB	1.70361	3.54207	4.8e-26	protein_coding
ENSG00000138495.6	COX17	1.70287	3.09823	4.61e-19	protein_coding
ENSG00000064547.13	LPAR2	1.7015	4.98184	5.48e-52	protein_coding
ENSG00000106333.12	PCOLCE	1.69875	3.32213	8.42e-25	protein_coding
ENSG00000276529.1	AP001505.10	1.69781	2.34759	3.24e-13	lincRNA
ENSG00000271918.1	CTD-2287O16.5	1.69723	-0.035984	0.00949637	antisense
ENSG00000242588.5	RP11-274B21.14	1.6964	0.84067	0.00278279	processed_transcript
ENSG00000227953.6	LINC01341	1.69624	5.82606	1.9e-74	processed_transcript
ENSG00000117280.12	RAB29	1.69475	4.99368	1e-52	protein_coding
ENSG00000205220.11	PSMB10	1.69399	3.5209	1.46e-24	protein_coding
ENSG00000229117.8	RPL41	1.69368	7.44215	2.1e-98	protein_coding
ENSG00000130803.14	ZNF317	1.69345	7.42085	6.51e-103	protein_coding
ENSG00000034510.5	TMSB10	1.69309	6.74618	0.000288	protein_coding
ENSG00000105258.8	POLR2I	1.69282	3.01019	5.18e-17	protein_coding
ENSG00000106803.9	SEC61B	1.69024	3.56655	4.99e-26	protein_coding
ENSG00000268433.1	RP11-420K14.2	1.68926	4.19842	8.57e-36	processed_pseudogene
ENSG00000235823.1	OLMALINC	1.68751	2.57622	6.29e-14	lincRNA
ENSG00000100897.17	DCAF11	1.68612	3.53407	1.08e-24	protein_coding
ENSG00000256338.2	RPL41P2	1.68587	3.18451	4.03e-20	processed_pseudogene
ENSG00000117640.17	MTFR1L	1.68533	4.5634	7.2e-41	protein_coding
ENSG00000153029.14	MR1	1.68513	5.83897	4.31e-71	protein_coding
ENSG00000276368.1	HIST1H2AJ	1.68439	6.82244	2.27e-69	protein_coding
ENSG00000174028.6	FAM3C2	1.68411	1.83247	2.8e-07	processed_pseudogene
ENSG00000116922.14	C1orf109	1.68178	5.55895	3.31e-63	protein_coding
ENSG00000220157.4	HNRNPA1P12	1.68175	0.581736	0.00104755	processed_pseudogene
ENSG00000270170.1	NCBP2-AS2	1.68102	5.04922	1.26e-54	protein_coding
ENSG00000162344.3	FGF19	1.68035	-0.706618	0.0332989	protein_coding
ENSG00000187051.8	RPS19BP1	1.67922	5.76584	7.56e-71	protein_coding
ENSG00000145782.12	ATG12	1.67902	5.8662	1.5e-67	protein_coding
ENSG00000273802.2	HIST1H2BG	1.678	6.59434	0.00567412	protein_coding
ENSG00000130717.12	UCK1	1.67517	5.90481	1.41e-70	protein_coding
ENSG00000269800.1	PLEKHA3P1	1.67359	-0.641845	0.0491715	processed_pseudogene
ENSG00000163026.11	C2orf44	1.67266	5.70944	5.4e-63	protein_coding
ENSG00000130545.15	CRB3	1.67212	0.663934	0.000805	protein_coding
ENSG00000143590.13	EFNA3	1.67059	0.815868	2.72e-05	protein_coding
ENSG00000171084.15	FAM86JP	1.66756	2.51965	2.03e-14	transcribed_unprocessed_pseudogene
ENSG00000185608.8	MRPL40	1.66685	3.90359	8.93e-32	protein_coding
ENSG00000113272.13	THG1L	1.66599	4.63017	1.85e-41	protein_coding
ENSG00000159111.12	MRPL10	1.66583	6.06183	8.64e-74	protein_coding
ENSG00000114784.3	EIF1B	1.66359	4.40419	2.32e-36	protein_coding
ENSG00000138606.19	SHF	1.66321	1.95113	6.65e-10	protein_coding
ENSG00000141527.16	CARD14	1.66307	-0.491679	0.0329255	protein_coding
ENSG00000006757.11	PNPLA4	1.66296	2.29334	5.48e-11	protein_coding
ENSG00000239887.4	C1orf226	1.66197	2.57556	5.59e-14	protein_coding
ENSG00000172057.9	ORMDL3	1.65906	7.26317	5e-98	protein_coding
ENSG00000253738.1	OTUD6B-AS1	1.65877	3.07105	1.75e-17	antisense
ENSG00000256167.1	ATF4P4	1.65613	1.35957	2.33e-06	transcribed_processed_pseudogene
ENSG00000134690.10	CDCA8	1.65611	7.23329	4.17e-93	protein_coding
ENSG00000157259.6	GATAD1	1.65577	5.41342	3.06e-57	protein_coding
ENSG00000182165.17	TP53TG1	1.65435	0.688471	0.00100269	lincRNA
ENSG00000127554.12	GFER	1.65347	6.27664	1.26e-77	protein_coding
ENSG00000278238.1	RP11-245D16.4	1.65086	0.316404	0.00118809	lincRNA
ENSG00000178093.13	TSSK6	1.64905	2.98298	1.56e-18	protein_coding
ENSG00000162543.5	UBXN10	1.6488	3.50478	6.2e-25	protein_coding
ENSG00000105700.10	KXD1	1.64818	5.94961	6.13e-71	protein_coding
ENSG00000225079.2	FTH1P22	1.648	0.787594	0.00999006	processed_pseudogene
ENSG00000107819.13	SFXN3	1.64733	3.55529	3.55e-25	protein_coding
ENSG00000112763.15	BTN2A1	1.64682	5.45775	1.9e-61	protein_coding
ENSG00000167797.7	CDK2AP2	1.64673	3.01507	7.26e-19	protein_coding
ENSG00000063180.8	CA11	1.64657	4.15334	9.63e-37	protein_coding
ENSG00000180535.3	BHLHA15	1.64653	1.05125	4.69e-05	protein_coding
ENSG00000111639.7	MRPL51	1.64609	5.34649	3.55e-54	protein_coding
ENSG00000277224.2	HIST1H2BF	1.64533	5.415	7.66e-30	protein_coding
ENSG00000234801.3	MORF4	1.6451	0.660538	0.00658089	processed_pseudogene
ENSG00000066322.12	ELOVL1	1.64181	4.88764	5.47e-46	protein_coding
ENSG00000272086.1	CTD-2186M15.3	1.6413	1.8452	8e-10	lincRNA
ENSG00000141428.16	C18orf21	1.64099	2.7187	3.13e-14	protein_coding
ENSG00000173486.12	FKBP2	1.6399	2.8821	1.15e-17	protein_coding
ENSG00000187833.7	C2orf78	1.63951	1.32292	6.72e-07	protein_coding
ENSG00000176101.11	SSNA1	1.63923	6.036	1.55e-73	protein_coding
ENSG00000129235.10	TXNDC17	1.63889	3.0941	2.72e-17	protein_coding
ENSG00000125458.6	NT5C	1.63826	4.99291	5.85e-50	protein_coding
ENSG00000014919.12	COX15	1.63604	6.68872	2.87e-83	protein_coding
ENSG00000001167.14	NFYA	1.6355	7.50056	3.19e-95	protein_coding
ENSG00000081721.11	DUSP12	1.63448	6.10261	1.9e-73	protein_coding
ENSG00000166166.12	TRMT61A	1.6333	5.1749	1.94e-54	protein_coding
ENSG00000130193.7	THEM6	1.63292	5.46565	5.09e-59	protein_coding
ENSG00000109519.12	GRPEL1	1.62914	6.50352	1.71e-80	protein_coding
ENSG00000136866.13	ZFP37	1.62734	0.055008	0.0149137	protein_coding
ENSG00000163435.15	ELF3	1.6258	3.67402	2.15e-29	protein_coding
ENSG00000178980.14	SEPW1	1.6222	4.536	1.04e-39	protein_coding
ENSG00000226287.7	TMEM191A	1.62105	-0.208072	0.00939323	processed_transcript
ENSG00000269761.1	RP11-1137G4.4	1.62075	-0.520924	0.025069	processed_pseudogene
ENSG00000103485.17	QPRT	1.62051	4.65659	8.85e-42	protein_coding
ENSG00000137817.16	PARP6	1.61993	6.13846	6.31e-72	protein_coding
ENSG00000107262.17	BAG1	1.61991	6.86531	1.29e-87	protein_coding
ENSG00000280693.2	SH3PXD2A-AS1	1.61794	4.54791	4.87e-37	antisense
ENSG00000125356.6	NDUFA1	1.61666	4.18319	3.06e-33	protein_coding
ENSG00000184897.5	H1FX	1.61632	6.11857	1.77e-69	protein_coding
ENSG00000149929.15	HIRIP3	1.6142	3.99219	5.72e-31	protein_coding
ENSG00000277775.1	HIST1H3F	1.61335	4.38458	1.21e-27	protein_coding
ENSG00000179271.2	GADD45GIP1	1.61288	4.33089	2.69e-35	protein_coding
ENSG00000181585.3	TMIE	1.61251	2.02157	3.72e-11	protein_coding
ENSG00000233543.1	CHTF8P1	1.61243	-0.0466319	0.0174194	processed_pseudogene
ENSG00000183549.10	ACSM5	1.61181	0.13001	0.0023113	protein_coding
ENSG00000196684.12	HSH2D	1.61107	6.36616	1.39e-77	protein_coding
ENSG00000184678.9	HIST2H2BE	1.61022	7.48967	0.00261477	protein_coding
ENSG00000197620.10	CXorf40A	1.60983	3.95791	1.15e-30	protein_coding
ENSG00000076351.12	SLC46A1	1.60736	4.88493	3.8e-42	protein_coding
ENSG00000115129.13	TP53I3	1.60664	0.195068	0.00504313	protein_coding
ENSG00000233822.4	HIST1H2BN	1.60589	5.35883	2.85e-17	protein_coding
ENSG00000109534.16	GAR1	1.60587	4.40055	4.97e-34	protein_coding
ENSG00000272941.1	RP11-134L10.1	1.60572	0.641634	0.000186	antisense
ENSG00000269556.7	TMEM185A	1.60524	2.94627	3.51e-16	protein_coding
ENSG00000258701.1	LINC00638	1.60429	0.76547	8.56e-05	lincRNA
ENSG00000188060.6	RAB42	1.60424	2.60671	1.2e-15	protein_coding
ENSG00000130725.7	UBE2M	1.60196	6.02411	1.95e-67	protein_coding
ENSG00000140319.10	SRP14	1.60157	4.63607	1.07e-37	protein_coding
ENSG00000172037.13	LAMB2	1.60138	-0.114708	0.00844538	protein_coding
ENSG00000186056.9	MATN1-AS1	1.6002	3.43426	5.27e-23	antisense
ENSG00000256073.3	URB1-AS1	1.59918	0.996521	1.59e-05	lincRNA
ENSG00000100263.13	RHBDD3	1.59886	5.37216	1.06e-53	protein_coding
ENSG00000169020.9	ATP5I	1.59705	4.00937	1.32e-27	protein_coding
ENSG00000250874.1	CTC-480C2.1	1.59574	1.52142	2.61e-06	lincRNA
ENSG00000174021.10	GNG5	1.59506	4.98183	1.83e-44	protein_coding
ENSG00000214087.8	ARL16	1.59279	4.60141	1.56e-41	protein_coding
ENSG00000117877.10	CD3EAP	1.59218	4.46988	9.6e-38	protein_coding
ENSG00000210194.1	MT-TE	1.59161	1.26207	0.0343163	Mt_tRNA
ENSG00000221990.4	EXOC3-AS1	1.59152	2.23892	1.51e-11	antisense
ENSG00000102048.15	ASB9	1.59128	1.71814	4.42e-08	protein_coding
ENSG00000197747.8	S100A10	1.59116	2.91232	5.07e-11	protein_coding
ENSG00000111911.6	HINT3	1.59028	4.37888	4e-35	protein_coding
ENSG00000240356.6	RPL23AP7	1.59005	1.77687	5.44e-08	transcribed_processed_pseudogene
ENSG00000274180.1	NATD1	1.58949	5.70682	2.26e-64	protein_coding
ENSG00000185130.5	HIST1H2BL	1.58872	5.53765	2.56e-40	protein_coding
ENSG00000104969.9	SGTA	1.58793	7.48782	2.08e-92	protein_coding
ENSG00000169194.9	IL13	1.58776	0.757832	8.59e-05	protein_coding
ENSG00000243014.1	PTMAP8	1.58653	-0.288475	0.0402045	processed_pseudogene
ENSG00000197375.12	SLC22A5	1.58649	2.34517	8.51e-10	protein_coding
ENSG00000257500.1	RP11-1020M18.10	1.5863	-0.571144	0.0347914	antisense
ENSG00000197903.7	HIST1H2BK	1.58625	8.19921	0.00388003	protein_coding
ENSG00000123080.10	CDKN2C	1.586	4.27222	5.96e-33	protein_coding
ENSG00000277972.1	CISD3	1.58584	3.80242	5.78e-27	protein_coding
ENSG00000147118.10	ZNF182	1.58542	3.05951	4.16e-17	protein_coding
ENSG00000261033.1	RP11-209D14.2	1.58485	1.62567	2.12e-08	antisense
ENSG00000233461.5	RP11-295G20.2	1.58308	0.637572	0.00346297	antisense
ENSG00000101181.17	MTG2	1.58018	6.91038	4.46e-83	protein_coding
ENSG00000229924.3	FAM90A26	1.57794	-0.612881	0.046595	protein_coding
ENSG00000099341.11	PSMD8	1.5777	6.72758	1.15e-79	protein_coding
ENSG00000174109.4	C16orf91	1.57691	4.65085	1.36e-41	protein_coding
ENSG00000116586.11	LAMTOR2	1.57545	3.30871	1.52e-18	protein_coding
ENSG00000203814.6	HIST2H2BF	1.57343	7.93517	0.00382559	protein_coding
ENSG00000249602.1	RP11-98D18.3	1.57268	0.798947	0.000108	antisense
ENSG00000141682.11	PMAIP1	1.57126	5.79361	1.27e-62	protein_coding
ENSG00000211772.9	TRBC2	1.57119	5.59295	5.26e-58	TR_C_gene
ENSG00000135480.14	KRT7	1.57097	0.393934	0.000611	protein_coding
ENSG00000214975.4	PPIAP29	1.57076	2.98332	4.82e-13	processed_pseudogene
ENSG00000197019.4	SERTAD1	1.57012	3.75165	2.83e-16	protein_coding
ENSG00000136710.9	CCDC115	1.56977	4.1758	9.51e-34	protein_coding
ENSG00000158769.17	F11R	1.5691	7.44806	1.36e-89	protein_coding
ENSG00000237415.2	NRBF2P3	1.56708	0.0144663	0.011238	processed_pseudogene
ENSG00000172731.13	LRRC20	1.56555	5.44741	6.24e-54	protein_coding
ENSG00000231259.4	AC125232.1	1.56546	4.84607	2.09e-41	unprocessed_pseudogene
ENSG00000231079.7	AC105402.4	1.56516	-0.537102	0.0442564	antisense
ENSG00000274215.1	CTD-2313J17.6	1.56447	0.0747325	0.00283761	lincRNA
ENSG00000275457.1	RP1-198K11.5	1.56311	1.39223	7.57e-07	antisense
ENSG00000198917.11	C9orf114	1.56303	6.88547	5.69e-82	protein_coding
ENSG00000158042.8	MRPL17	1.56276	4.86175	3.7e-40	protein_coding
ENSG00000226210.3	WASH7P	1.56097	6.29969	7.21e-72	unprocessed_pseudogene
ENSG00000104915.14	STX10	1.56084	6.16274	3.85e-69	protein_coding
ENSG00000082397.16	EPB41L3	1.56013	5.49432	2.75e-55	protein_coding
ENSG00000067601.7	PMS2P4	1.55707	2.07225	4.57e-09	transcribed_unprocessed_pseudogene
ENSG00000063322.13	MED29	1.55694	6.29636	4.71e-71	protein_coding
ENSG00000158457.5	TSPAN33	1.55688	4.43112	3.93e-37	protein_coding
ENSG00000234289.5	H2BFS	1.55493	3.41561	1.21e-15	protein_coding
ENSG00000133328.3	HRASLS2	1.55427	4.18221	3.51e-28	protein_coding
ENSG00000227946.1	AC007383.3	1.55276	0.927197	0.000244	lincRNA
ENSG00000026297.15	RNASET2	1.55225	6.57576	1.26e-71	protein_coding
ENSG00000136908.17	DPM2	1.55192	5.38113	8.22e-52	protein_coding
ENSG00000155368.16	DBI	1.55127	3.39577	1.51e-19	protein_coding
ENSG00000175197.10	DDIT3	1.54976	6.1604	0.00633945	protein_coding
ENSG00000182472.8	CAPN12	1.54863	1.03732	1.94e-05	protein_coding
ENSG00000122952.16	ZWINT	1.54815	5.98897	2.24e-60	protein_coding
ENSG00000144867.11	SRPRB	1.54743	6.1872	5.01e-66	protein_coding
ENSG00000174370.9	C11orf45	1.54735	3.01928	9.36e-18	protein_coding
ENSG00000179598.5	PLD6	1.54661	3.96943	1.88e-24	protein_coding
ENSG00000134955.11	SLC37A2	1.5464	-0.180949	0.0145329	protein_coding
ENSG00000184924.5	PTRHD1	1.54446	3.50016	1.94e-20	protein_coding
ENSG00000106077.18	ABHD11	1.54294	3.51825	9.29e-22	protein_coding
ENSG00000166188.2	ZNF319	1.54057	4.58344	1.78e-37	protein_coding
ENSG00000090971.4	NAT14	1.53963	4.35178	2.46e-34	protein_coding
ENSG00000167656.4	LY6D	1.53962	0.257839	0.0014451	protein_coding
ENSG00000116205.10	TCEANC2	1.53797	5.61963	2.11e-51	protein_coding
ENSG00000242258.1	LINC00996	1.53759	0.914271	0.00021	lincRNA
ENSG00000167748.10	KLK1	1.5357	0.0730527	0.00841373	protein_coding
ENSG00000163612.10	FAM86KP	1.53361	-0.494242	0.0440434	unprocessed_pseudogene
ENSG00000228532.4	RP1-241P17.4	1.53137	1.45489	1.26e-05	processed_pseudogene
ENSG00000157778.8	PSMG3	1.53016	6.59273	7.78e-75	protein_coding
ENSG00000163220.10	S100A9	1.52849	1.05802	2.19e-05	protein_coding
ENSG00000135953.10	MFSD9	1.52806	4.90935	2.75e-41	protein_coding
ENSG00000279239.1	RP11-178A10.3	1.52548	2.81918	1.72e-15	transcribed_unprocessed_pseudogene
ENSG00000198182.12	ZNF607	1.5245	0.274024	0.00827137	protein_coding
ENSG00000124226.10	RNF114	1.52378	7.54742	3.9e-86	protein_coding
ENSG00000125863.17	MKKS	1.52312	4.40508	2.29e-28	protein_coding
ENSG00000184260.5	HIST2H2AC	1.5212	7.46109	0.0164062	protein_coding
ENSG00000106330.11	MOSPD3	1.52032	4.91868	1.87e-43	protein_coding
ENSG00000186329.9	TMEM212	1.51793	0.451541	0.0036257	protein_coding
ENSG00000135617.3	PRADC1	1.51793	5.53544	4.68e-55	protein_coding
ENSG00000114737.15	CISH	1.51648	2.80148	1.04e-15	protein_coding
ENSG00000220256.3	AC093802.1	1.51644	-0.508313	0.033523	lincRNA
ENSG00000224094.1	RPS24P8	1.51609	2.12547	6.55e-08	processed_pseudogene
ENSG00000143319.16	ISG20L2	1.51557	7.98436	2.8e-90	protein_coding
ENSG00000228474.5	OST4	1.51482	5.04746	2.09e-42	protein_coding
ENSG00000008283.15	CYB561	1.51451	5.79212	4.36e-59	protein_coding
ENSG00000030110.12	BAK1	1.51132	6.17443	2.33e-63	protein_coding
ENSG00000110442.11	COMMD9	1.5104	4.03493	6.39e-28	protein_coding
ENSG00000274997.1	HIST1H2AH	1.50999	6.66308	0.00572795	protein_coding
ENSG00000103035.10	PSMD7	1.50992	6.4388	4.67e-68	protein_coding
ENSG00000135940.6	COX5B	1.50824	5.81012	3.82e-46	protein_coding
ENSG00000197744.5	PTMAP2	1.50803	1.47776	2.39e-05	processed_pseudogene
ENSG00000265975.1	CTB-41I6.2	1.50549	-0.168867	0.0219293	lincRNA
ENSG00000162517.12	PEF1	1.50527	5.23261	1.99e-46	protein_coding
ENSG00000119718.10	EIF2B2	1.50456	5.65852	1.32e-53	protein_coding
ENSG00000143368.9	SF3B4	1.50365	5.93765	3.75e-55	protein_coding
ENSG00000126432.13	PRDX5	1.50363	5.85074	1.53e-55	protein_coding
ENSG00000143851.15	PTPN7	1.50219	1.44641	5.34e-07	protein_coding
ENSG00000115325.13	DOK1	1.50155	5.90786	2.08e-59	protein_coding
ENSG00000236281.1	AC093106.5	1.5015	-0.00502732	0.0227089	processed_pseudogene
ENSG00000234817.2	RP3-400B16.1	1.50141	-0.0119289	0.0140261	lincRNA
ENSG00000112514.15	CUTA	1.50133	4.84633	5.34e-38	protein_coding
ENSG00000167863.11	ATP5H	1.5013	4.66771	1.12e-32	protein_coding
ENSG00000114013.15	CD86	1.50128	5.22132	1.37e-39	protein_coding
ENSG00000181873.12	IBA57	1.49876	5.98417	7.8e-59	protein_coding
ENSG00000139675.11	HNRNPA1L2	1.49733	3.26592	6.74e-18	protein_coding
ENSG00000118181.10	RPS25	1.49709	7.04463	1.23e-68	protein_coding
ENSG00000259799.1	RP11-554A11.9	1.49684	-0.636554	0.0496245	antisense
ENSG00000234769.7	WASH4P	1.49653	0.689242	0.000523	unprocessed_pseudogene
ENSG00000196787.3	HIST1H2AG	1.49606	7.61183	0.0142747	protein_coding
ENSG00000234171.2	RNASEH1-AS1	1.49597	1.33726	3.76e-05	antisense
ENSG00000074696.12	HACD3	1.49479	7.022	1.96e-74	protein_coding
ENSG00000119280.16	C1orf198	1.49348	4.83796	4.35e-38	protein_coding
ENSG00000182307.12	C8orf33	1.49252	7.72332	6.48e-85	protein_coding
ENSG00000120509.10	PDZD11	1.49176	3.68788	5.81e-22	protein_coding
ENSG00000100664.10	EIF5	1.49163	7.9685	5.37e-88	protein_coding
ENSG00000160408.14	ST6GALNAC6	1.49127	4.89778	1.04e-39	protein_coding
ENSG00000214243.3	AC004980.10	1.49093	1.73086	2.7e-06	processed_pseudogene
ENSG00000273716.2	RP11-586D5.3	1.49059	0.940805	0.000263	processed_pseudogene
ENSG00000178715.8	RP11-169K16.8	1.49031	2.44366	3.61e-11	processed_pseudogene
ENSG00000106246.17	PTCD1	1.49016	3.67094	1.54e-21	protein_coding
ENSG00000242299.1	RP11-234A1.1	1.48957	2.71619	2.71e-11	processed_pseudogene
ENSG00000148297.15	MED22	1.48929	6.83595	1.57e-73	protein_coding
ENSG00000167965.17	MLST8	1.48903	5.53172	2.52e-52	protein_coding
ENSG00000198930.12	CSAG1	1.48815	3.50157	2.06e-20	protein_coding
ENSG00000226137.5	BAIAP2-AS1	1.48708	3.32806	1.49e-20	lincRNA
ENSG00000185043.10	CIB1	1.48639	6.34191	2e-66	protein_coding
ENSG00000089685.14	BIRC5	1.48441	7.46836	2.64e-80	protein_coding
ENSG00000067221.13	STOML1	1.4832	5.13107	2.64e-45	protein_coding
ENSG00000174938.14	SEZ6L2	1.48271	4.81051	2.38e-40	protein_coding
ENSG00000155463.12	OXA1L	1.48223	5.37537	3.05e-46	protein_coding
ENSG00000046774.9	MAGEC2	1.48174	0.390644	0.00441812	protein_coding
ENSG00000048162.19	NOP16	1.48143	5.6837	8.42e-52	protein_coding
ENSG00000249565.2	SERBP1P5	1.48105	1.72719	4.64e-06	processed_pseudogene
ENSG00000125843.10	AP5S1	1.48105	3.47527	8.32e-20	protein_coding
ENSG00000229268.1	PES1P2	1.48102	1.1589	4.51e-05	processed_pseudogene
ENSG00000137038.7	TMEM261	1.48097	3.93259	1.9e-24	protein_coding
ENSG00000174744.13	BRMS1	1.47935	5.13594	6.89e-45	protein_coding
ENSG00000134291.11	TMEM106C	1.47932	5.54374	2.07e-44	protein_coding
ENSG00000130303.12	BST2	1.47619	6.45134	1.47e-67	protein_coding
ENSG00000235750.9	KIAA0040	1.4755	5.33773	3.03e-46	protein_coding
ENSG00000107815.7	C10orf2	1.47542	7.34446	1.34e-78	protein_coding
ENSG00000137133.10	HINT2	1.47515	2.8872	5.36e-14	protein_coding
ENSG00000139405.15	RITA1	1.47491	4.92258	4.76e-40	protein_coding
ENSG00000177600.8	RPLP2	1.47461	8.29324	5.18e-69	protein_coding
ENSG00000185753.12	CXorf38	1.47406	5.6029	3.34e-52	protein_coding
ENSG00000157326.18	DHRS4	1.47383	3.0975	2.66e-16	protein_coding
ENSG00000048544.5	MRPS10	1.47359	6.11372	4.16e-58	protein_coding
ENSG00000151117.8	TMEM86A	1.47138	1.93064	1.43e-07	protein_coding
ENSG00000268916.5	CSAG3	1.47128	1.66218	9.82e-07	transcribed_processed_pseudogene
ENSG00000272799.1	RP11-474N24.6	1.47109	1.20672	8.25e-06	lincRNA
ENSG00000148331.11	ASB6	1.47101	6.06298	3.02e-59	protein_coding
ENSG00000174640.12	SLCO2A1	1.47055	3.48829	9.36e-22	protein_coding
ENSG00000142507.9	PSMB6	1.4692	5.00258	2.13e-38	protein_coding
ENSG00000211764.1	TRBJ2-1	1.46828	0.256832	0.0246045	TR_J_gene
ENSG00000108826.15	MRPL27	1.46826	4.35853	1.97e-29	protein_coding
ENSG00000122644.12	ARL4A	1.46759	2.92388	5.57e-12	protein_coding
ENSG00000270038.1	RP11-1070N10.7	1.46747	1.27759	1.16e-05	lincRNA
ENSG00000141699.10	FAM134C	1.46706	6.75981	2.3e-70	protein_coding
ENSG00000226084.5	RP4-706A16.3	1.46358	1.31214	0.000259	processed_pseudogene
ENSG00000183010.16	PYCR1	1.46283	6.87719	2.39e-73	protein_coding
ENSG00000177855.8	CACYBPP2	1.4628	1.39	7.74e-05	processed_pseudogene
ENSG00000108528.13	SLC25A11	1.46142	4.53845	1.64e-31	protein_coding
ENSG00000166847.9	DCTN5	1.4613	7.66423	1.46e-80	protein_coding
ENSG00000137168.7	PPIL1	1.46107	5.20782	5.6e-42	protein_coding
ENSG00000205664.10	RP11-706O15.1	1.46095	5.24279	9.18e-45	lincRNA
ENSG00000166821.8	PEX11A	1.46033	2.35272	6.99e-10	protein_coding
ENSG00000150316.11	CWC15	1.45847	4.14886	7.93e-27	protein_coding
ENSG00000152439.12	ZNF773	1.45833	4.00381	1.61e-25	protein_coding
ENSG00000149531.15	FRG1BP	1.45795	4.82874	3.52e-37	unprocessed_pseudogene
ENSG00000261418.1	RP11-529J17.3	1.45739	2.75138	4.97e-12	unprocessed_pseudogene
ENSG00000132773.11	TOE1	1.45726	5.20707	3.57e-42	protein_coding
ENSG00000253390.1	CTC-756D1.2	1.45688	2.42776	1.39e-09	lincRNA
ENSG00000156482.10	RPL30	1.45505	8.00098	8.3e-83	protein_coding
ENSG00000164897.12	TMUB1	1.45464	7.763	1.49e-82	protein_coding
ENSG00000081692.12	JMJD4	1.45325	5.88428	5.96e-56	protein_coding
ENSG00000140931.19	CMTM3	1.45323	1.82827	1.4e-07	protein_coding
ENSG00000165175.15	MID1IP1	1.45252	5.44901	3.6e-49	protein_coding
ENSG00000146047.5	HIST1H2BA	1.45151	7.97225	2.42e-78	protein_coding
ENSG00000164032.11	H2AFZ	1.45081	7.6519	8e-79	protein_coding
ENSG00000163528.12	CHCHD4	1.45017	4.29984	2.53e-27	protein_coding
ENSG00000013392.7	RWDD2A	1.44918	1.46778	1.43e-05	protein_coding
ENSG00000179010.14	MRFAP1	1.44898	6.95102	2.14e-71	protein_coding
ENSG00000271855.1	RP11-214N9.1	1.44865	1.37859	2.82e-06	lincRNA
ENSG00000235363.1	SNRPGP10	1.4481	0.954008	0.00588794	processed_pseudogene
ENSG00000173812.10	EIF1	1.4474	8.64807	6.74e-91	protein_coding
ENSG00000086504.15	MRPL28	1.44708	5.39474	6.36e-46	protein_coding
ENSG00000103429.10	BFAR	1.44657	6.23992	1.64e-58	protein_coding
ENSG00000103496.14	STX4	1.44652	3.88463	1.52e-24	protein_coding
ENSG00000243964.1	RPL23AP65	1.44641	0.94259	0.00171899	processed_pseudogene
ENSG00000276180.1	HIST1H4I	1.44535	5.63044	0.0169893	protein_coding
ENSG00000240509.1	RPL34P18	1.44515	0.657624	0.00603359	processed_pseudogene
ENSG00000053372.4	MRTO4	1.44451	6.50168	3.87e-64	protein_coding
ENSG00000164405.10	UQCRQ	1.44423	5.09915	4.37e-38	protein_coding
ENSG00000167977.8	KCTD5	1.44349	7.24291	2.4e-74	protein_coding
ENSG00000100865.14	CINP	1.44306	4.45165	8.67e-31	protein_coding
ENSG00000115541.10	HSPE1	1.44304	1.08186	0.000144	protein_coding
ENSG00000170855.3	TRIAP1	1.44289	4.03923	8.56e-25	protein_coding
ENSG00000204356.11	NELFE	1.44034	6.03954	1.05e-35	protein_coding
ENSG00000107175.10	CREB3	1.43906	4.52197	7.33e-33	protein_coding
ENSG00000278828.1	HIST1H3H	1.43875	7.36182	1.64e-13	protein_coding
ENSG00000126267.8	COX6B1	1.43835	5.38831	7.45e-45	protein_coding
ENSG00000133055.8	MYBPH	1.43811	1.614	3.19e-07	protein_coding
ENSG00000228546.2	CTA-313A17.3	1.43801	0.274943	0.0124702	unprocessed_pseudogene
ENSG00000234004.4	RP11-543B16.1	1.43729	0.980529	0.00326753	processed_pseudogene
ENSG00000173511.9	VEGFB	1.43724	4.73767	8.95e-36	protein_coding
ENSG00000154723.12	ATP5J	1.43643	4.77837	1.04e-32	protein_coding
ENSG00000117984.12	CTSD	1.4363	3.90734	1.47e-23	protein_coding
ENSG00000164105.3	SAP30	1.43621	4.19546	7.66e-27	protein_coding
ENSG00000269118.1	FAM90A28P	1.43612	-0.276564	0.0250463	transcribed_unprocessed_pseudogene
ENSG00000145911.5	N4BP3	1.43473	2.65758	3.15e-12	protein_coding
ENSG00000225573.4	RPL35P5	1.43449	1.22975	0.000177	processed_pseudogene
ENSG00000236773.1	RP11-365O16.1	1.4338	0.144037	0.0288838	processed_pseudogene
ENSG00000125347.13	IRF1	1.43364	6.77794	8.61e-09	protein_coding
ENSG00000132507.17	EIF5A	1.43356	8.71874	8.38e-90	protein_coding
ENSG00000119446.13	RBM18	1.4328	5.07968	1.62e-37	protein_coding
ENSG00000146232.14	NFKBIE	1.43191	4.90816	2.43e-39	protein_coding
ENSG00000082641.15	NFE2L1	1.42911	7.73167	5.26e-79	protein_coding
ENSG00000133398.3	MED10	1.4287	5.43571	4.52e-46	protein_coding
ENSG00000260461.1	RP11-541N10.3	1.4285	1.59475	0.000117	sense_overlapping
ENSG00000275111.4	ZNF2	1.42772	3.30249	5.43e-16	protein_coding
ENSG00000186310.9	NAP1L3	1.42771	0.451847	0.0230802	protein_coding
ENSG00000106400.11	ZNHIT1	1.42667	5.92594	1.16e-53	protein_coding
ENSG00000137207.11	YIPF3	1.42661	5.70852	1.46e-49	protein_coding
ENSG00000277075.2	HIST1H2AE	1.42651	6.44762	0.000173	protein_coding
ENSG00000236263.1	RP11-263K19.6	1.42613	2.58301	1.1e-10	antisense
ENSG00000130724.8	CHMP2A	1.42547	4.82684	6.45e-36	protein_coding
ENSG00000232346.1	SC22CB-1E7.1	1.42486	1.85787	2.85e-05	processed_pseudogene
ENSG00000159199.13	ATP5G1	1.4244	4.40393	3.68e-26	protein_coding
ENSG00000241852.9	C8orf58	1.42407	3.05453	1.25e-15	protein_coding
ENSG00000197978.9	GOLGA6L9	1.42375	3.77363	2.24e-22	protein_coding
ENSG00000172809.12	RPL38	1.42357	7.33714	6.9e-73	protein_coding
ENSG00000237840.6	FAM21FP	1.42216	-0.253847	0.0449926	transcribed_unprocessed_pseudogene
ENSG00000162511.7	LAPTM5	1.42147	7.91086	2.52e-80	protein_coding
ENSG00000186501.14	TMEM222	1.42074	6.73039	3.59e-66	protein_coding
ENSG00000067836.12	ROGDI	1.42025	2.26798	1.91e-09	protein_coding
ENSG00000110921.11	MVK	1.42015	4.57485	4.42e-33	protein_coding
ENSG00000159348.12	CYB5R1	1.41992	5.00323	2.39e-38	protein_coding
ENSG00000116133.11	DHCR24	1.41949	2.00329	8.94e-09	protein_coding
ENSG00000167536.13	DHRS13	1.41909	5.13823	6.27e-39	protein_coding
ENSG00000167515.10	TRAPPC2L	1.41831	4.82852	1.24e-36	protein_coding
ENSG00000213104.3	NPM1P46	1.41731	1.57018	1.35e-05	processed_pseudogene
ENSG00000037042.8	TUBG2	1.41614	3.19852	4.4e-16	protein_coding
ENSG00000142677.3	IL22RA1	1.41601	0.419764	0.00283172	protein_coding
ENSG00000166484.19	MAPK7	1.41557	4.06088	5.59e-25	protein_coding
ENSG00000188242.4	PP7080	1.41459	4.38199	1.29e-29	antisense
ENSG00000274183.1	H2AFB1	1.41267	0.0351953	0.0128193	protein_coding
ENSG00000124074.11	ENKD1	1.41217	4.75809	6.12e-36	protein_coding
ENSG00000143222.11	UFC1	1.41179	4.90157	1.19e-34	protein_coding
ENSG00000231233.1	CFAP58-AS1	1.41105	0.379734	0.00518718	antisense
ENSG00000159184.7	HOXB13	1.41061	0.759003	0.000864	protein_coding
ENSG00000005486.16	RHBDD2	1.40948	6.06877	2.22e-55	protein_coding
ENSG00000167074.14	TEF	1.40934	4.40432	7.04e-26	protein_coding
ENSG00000184270.4	HIST2H2AB	1.40882	5.41544	0.0386086	protein_coding
ENSG00000166441.12	RPL27A	1.40861	7.64331	3.61e-74	protein_coding
ENSG00000246582.2	RP11-1149O23.3	1.40815	3.9823	1.86e-24	processed_transcript
ENSG00000176428.5	VPS37D	1.40751	0.173038	0.00740413	protein_coding
ENSG00000162073.13	PAQR4	1.40656	5.78118	4.45e-51	protein_coding
ENSG00000112977.15	DAP	1.40618	5.8444	9.99e-51	protein_coding
ENSG00000168291.12	PDHB	1.40486	4.84929	2.57e-31	protein_coding
ENSG00000100401.19	RANGAP1	1.40453	8.80504	6.43e-88	protein_coding
ENSG00000279088.1	RP11-574K11.24	1.40384	2.32628	2.07e-08	TEC
ENSG00000089127.12	OAS1	1.40383	2.24309	9.64e-09	protein_coding
ENSG00000261739.2	GOLGA8S	1.40354	2.02614	2.92e-05	protein_coding
ENSG00000130813.17	C19orf66	1.40296	4.22146	2.73e-27	protein_coding
ENSG00000156467.9	UQCRB	1.40274	4.90687	1.8e-29	protein_coding
ENSG00000211751.8	TRBC1	1.4015	7.20482	7.4e-70	TR_C_gene
ENSG00000229950.1	TFAP2A-AS1	1.40136	3.19617	1.43e-15	antisense
ENSG00000231439.4	WASIR2	1.40013	1.31808	0.000128	lincRNA
ENSG00000119986.6	AVPI1	1.40008	2.76634	1.24e-12	protein_coding
ENSG00000231414.1	AC016700.6	1.40006	2.32999	6.18e-09	processed_pseudogene
ENSG00000068323.16	TFE3	1.39987	5.77427	7.29e-51	protein_coding
ENSG00000168734.13	PKIG	1.39947	2.50567	7.98e-11	protein_coding
ENSG00000242477.1	CTD-2161E19.1	1.39934	0.190962	0.0284737	processed_pseudogene
ENSG00000136807.11	CDK9	1.39919	6.28861	1.31e-56	protein_coding
ENSG00000182054.9	IDH2	1.3988	1.94385	8.96e-07	protein_coding
ENSG00000234743.1	EIF5AP4	1.3987	3.08055	3.1e-12	processed_pseudogene
ENSG00000143110.11	C1orf162	1.39831	-0.19536	0.0410089	protein_coding
ENSG00000125910.5	S1PR4	1.39812	2.89951	8.58e-12	protein_coding
ENSG00000114388.12	NPRL2	1.39758	4.47426	1.79e-29	protein_coding
ENSG00000221821.3	C6orf226	1.39716	1.27666	4.92e-05	protein_coding
ENSG00000004961.14	HCCS	1.39591	4.16607	3.77e-23	protein_coding
ENSG00000261512.2	RP11-46D6.1	1.39585	1.97047	3.95e-07	lincRNA
ENSG00000268606.5	MAGEA2	1.39559	1.40749	4.65e-05	protein_coding
ENSG00000139445.17	FOXN4	1.39517	0.483262	0.00459821	protein_coding
ENSG00000242660.1	RP11-1094M14.1	1.39482	0.822697	0.00215035	processed_pseudogene
ENSG00000172969.7	FRG2C	1.39292	0.496327	0.00191985	protein_coding
ENSG00000184508.10	HDDC3	1.39279	3.56036	6.88e-19	protein_coding
ENSG00000119927.13	GPAM	1.39273	5.46781	4.1e-43	protein_coding
ENSG00000227232.5	WASH7P	1.39272	3.10604	2.66e-15	unprocessed_pseudogene
ENSG00000235605.1	RP5-827C21.1	1.39107	1.38325	6.69e-05	processed_pseudogene
ENSG00000148335.14	NTMT1	1.38966	5.43856	2.25e-43	protein_coding
ENSG00000172794.19	RAB37	1.38872	4.99465	3.56e-28	protein_coding
ENSG00000138085.16	ATRAID	1.38858	4.85827	2.02e-29	protein_coding
ENSG00000225791.6	TRAM2-AS1	1.38699	2.88811	5.7e-13	lincRNA
ENSG00000143436.10	MRPL9	1.38685	4.84593	1.95e-32	protein_coding
ENSG00000253982.1	CTD-2336O2.1	1.38666	1.76166	1.52e-06	antisense
ENSG00000198258.10	UBL5	1.38544	5.18606	1.02e-37	protein_coding
ENSG00000125901.5	MRPS26	1.38537	4.96473	4.9e-36	protein_coding
ENSG00000251602.6	RP11-521B24.3	1.38493	0.242265	0.0100069	antisense
ENSG00000254531.1	FLJ20021	1.38449	0.466799	0.00348204	lincRNA
ENSG00000128524.4	ATP6V1F	1.3842	4.82218	3.04e-32	protein_coding
ENSG00000099203.6	TMED1	1.3841	3.91039	9.45e-22	protein_coding
ENSG00000132692.18	BCAN	1.3833	-0.332854	0.0432498	protein_coding
ENSG00000247735.2	CTD-2574D22.2	1.38239	0.840225	0.0015172	antisense
ENSG00000118894.14	EEF2KMT	1.38191	4.37073	2.77e-28	protein_coding
ENSG00000113734.17	BNIP1	1.38154	4.60598	1.71e-30	protein_coding
ENSG00000134899.17	ERCC5	1.38149	1.87585	9.63e-07	protein_coding
ENSG00000063241.7	ISOC2	1.38093	3.85054	4.37e-21	protein_coding
ENSG00000169241.17	SLC50A1	1.38042	4.40082	5.39e-28	protein_coding
ENSG00000158825.5	CDA	1.38019	0.00403962	0.0456141	protein_coding
ENSG00000007866.18	TEAD3	1.3797	2.78316	3.19e-12	protein_coding
ENSG00000243302.3	RP11-274B21.2	1.37871	4.25218	3.42e-25	processed_pseudogene
ENSG00000184371.13	CSF1	1.37738	3.03187	5.07e-14	protein_coding
ENSG00000218350.1	LYPLA1P3	1.37718	0.583596	0.0213131	processed_pseudogene
ENSG00000256269.6	HMBS	1.37685	4.85563	5.36e-33	protein_coding
ENSG00000249196.6	RP11-669N7.2	1.37606	5.19193	9.1e-39	antisense
ENSG00000182484.15	WASH6P	1.37604	3.73596	3.35e-21	transcribed_unprocessed_pseudogene
ENSG00000259010.1	RP11-973N13.2	1.376	0.764248	0.00369037	processed_pseudogene
ENSG00000254302.1	RP11-431M3.1	1.37582	0.775981	0.00214421	lincRNA
ENSG00000264920.1	RP11-6N17.4	1.37429	0.402217	0.013486	processed_transcript
ENSG00000181938.13	GINS3	1.37411	5.02322	9.93e-34	protein_coding
ENSG00000275291.1	U1	1.37389	0.966917	0.00329332	snRNA
ENSG00000035141.7	FAM136A	1.37378	6.30199	4.62e-55	protein_coding
ENSG00000140104.13	C14orf79	1.37324	2.00063	5.16e-08	protein_coding
ENSG00000172893.15	DHCR7	1.37316	5.26852	3.78e-39	protein_coding
ENSG00000204103.3	MAFB	1.37315	5.36926	3.72e-35	protein_coding
ENSG00000100427.15	MLC1	1.37177	-0.00121664	0.0162317	protein_coding
ENSG00000150779.11	TIMM8B	1.37105	4.6176	5.32e-30	protein_coding
ENSG00000124596.16	OARD1	1.37049	5.24866	4.43e-39	protein_coding
ENSG00000129347.19	KRI1	1.36997	6.22888	2.49e-54	protein_coding
ENSG00000183617.4	MRPL54	1.36987	4.24473	2.11e-24	protein_coding
ENSG00000151498.11	ACAD8	1.36983	5.35277	1.35e-40	protein_coding
ENSG00000100911.13	PSME2	1.36907	4.74797	7.77e-32	protein_coding
ENSG00000170791.17	CHCHD7	1.36892	5.31074	3.27e-40	protein_coding
ENSG00000134202.10	GSTM3	1.36865	2.53194	2.08e-10	protein_coding
ENSG00000131495.8	NDUFA2	1.36808	4.12266	1.08e-22	protein_coding
ENSG00000153187.16	HNRNPU	1.36795	7.70483	1.6e-70	protein_coding
ENSG00000128928.8	IVD	1.36793	6.58937	1.46e-58	protein_coding
ENSG00000181991.15	MRPS11	1.36706	4.81606	2.38e-32	protein_coding
ENSG00000204568.11	MRPS18B	1.36659	5.97937	1.46e-47	protein_coding
ENSG00000206066.3	IGLL3P	1.3659	0.721824	0.000761	unprocessed_pseudogene
ENSG00000235084.3	CHCHD2P6	1.3653	1.85816	3.81e-06	processed_pseudogene
ENSG00000159479.16	MED8	1.36506	5.63918	3.07e-45	protein_coding
ENSG00000205643.10	CDPF1	1.36478	3.31937	6.26e-16	protein_coding
ENSG00000104976.11	SNAPC2	1.36458	3.1801	2.02e-15	protein_coding
ENSG00000264545.1	RP11-145E5.5	1.36395	0.797411	0.00184366	protein_coding
ENSG00000197956.9	S100A6	1.36163	6.58917	8.61e-59	protein_coding
ENSG00000138107.11	ACTR1A	1.36158	7.09167	4e-65	protein_coding
ENSG00000144306.13	SCRN3	1.36106	3.97453	2.54e-21	protein_coding
ENSG00000102007.10	PLP2	1.36103	5.06523	7.21e-32	protein_coding
ENSG00000161277.10	THAP8	1.3607	2.16039	1.25e-07	protein_coding
ENSG00000206053.12	HN1L	1.35956	6.36659	2.94e-54	protein_coding
ENSG00000101843.18	PSMD10	1.35921	3.7818	1.16e-17	protein_coding
ENSG00000166169.16	POLL	1.35906	5.62841	8.52e-44	protein_coding
ENSG00000141696.12	P3H4	1.35877	3.85127	7.16e-19	protein_coding
ENSG00000204576.11	PRR3	1.35873	5.08906	6.45e-35	protein_coding
ENSG00000173540.12	GMPPB	1.35867	5.72056	9.74e-46	protein_coding
ENSG00000073536.17	NLE1	1.35778	6.27959	1.19e-52	protein_coding
ENSG00000166823.5	MESP1	1.3576	2.00917	1.26e-07	protein_coding
ENSG00000278376.1	RP11-158I9.8	1.35678	0.00373176	0.0420992	lincRNA
ENSG00000248103.1	CTC-338M12.9	1.35569	4.41283	2.85e-25	lincRNA
ENSG00000240065.7	PSMB9	1.35561	3.46993	2.81e-16	protein_coding
ENSG00000280721.1	AC133644.2	1.35529	2.26132	5.69e-09	lincRNA
ENSG00000185909.14	KLHDC8B	1.35511	1.99853	2.06e-07	protein_coding
ENSG00000125611.15	CHCHD5	1.35489	3.20778	4.23e-14	protein_coding
ENSG00000154144.12	TBRG1	1.35471	5.67852	3.59e-45	protein_coding
ENSG00000234296.1	RP13-16H11.7	1.3546	3.158	3.73e-14	lincRNA
ENSG00000068120.14	COASY	1.35438	6.55214	5.02e-58	protein_coding
ENSG00000233430.3	RP11-403I13.9	1.35412	0.773261	0.00747126	unprocessed_pseudogene
ENSG00000101255.10	TRIB3	1.35386	7.91272	1.55e-73	protein_coding
ENSG00000204256.12	BRD2	1.35352	10.1658	3.9e-96	protein_coding
ENSG00000137135.17	ARHGEF39	1.35326	4.08992	1.35e-22	protein_coding
ENSG00000002330.13	BAD	1.35319	6.52451	5.09e-59	protein_coding
ENSG00000064961.18	HMG20B	1.35303	4.9682	1.04e-33	protein_coding
ENSG00000181830.8	SLC35C1	1.35295	4.92165	1.09e-34	protein_coding
ENSG00000167751.12	KLK2	1.3527	3.53143	1.07e-16	protein_coding
ENSG00000260193.1	RP11-83N9.5	1.35233	1.09714	0.000144	lincRNA
ENSG00000131669.9	NINJ1	1.35231	5.21963	1.03e-40	protein_coding
ENSG00000100097.11	LGALS1	1.35185	8.75474	4.31e-81	protein_coding
ENSG00000181227.3	RP4-682C21.2	1.35148	0.709926	0.00340328	processed_pseudogene
ENSG00000108733.9	PEX12	1.35093	2.7325	1.34e-09	protein_coding
ENSG00000160570.13	DEDD2	1.35059	5.57008	3.11e-44	protein_coding
ENSG00000131469.12	RPL27	1.34981	6.64492	5.79e-57	protein_coding
ENSG00000099817.11	POLR2E	1.34976	7.14017	2.79e-64	protein_coding
ENSG00000099194.5	SCD	1.34941	9.26116	3.31e-85	protein_coding
ENSG00000106245.9	BUD31	1.34903	6.90452	4.3e-62	protein_coding
ENSG00000164168.7	TMEM184C	1.34706	5.35091	1.14e-37	protein_coding
ENSG00000148218.15	ALAD	1.34674	5.07556	3.69e-35	protein_coding
ENSG00000119638.12	NEK9	1.34561	7.94178	7.92e-72	protein_coding
ENSG00000143412.9	ANXA9	1.34549	1.35028	5.86e-05	protein_coding
ENSG00000049245.12	VAMP3	1.34462	5.70685	3.77e-45	protein_coding
ENSG00000111325.16	OGFOD2	1.34401	0.31117	0.0197519	protein_coding
ENSG00000184319.15	RPL23AP82	1.34328	1.4004	6.61e-05	transcribed_unprocessed_pseudogene
ENSG00000179262.9	RAD23A	1.34288	6.3794	1.01e-54	protein_coding
ENSG00000086848.14	ALG9	1.34278	3.20612	1.63e-12	protein_coding
ENSG00000089234.15	BRAP	1.34237	6.38876	9.93e-54	protein_coding
ENSG00000183444.10	OR7E38P	1.34213	2.29027	4.86e-08	unprocessed_pseudogene
ENSG00000211625.2	IGKV3D-20	1.34167	0.983406	0.00205902	IG_V_gene
ENSG00000136305.11	CIDEB	1.34086	6.33966	2.82e-54	protein_coding
ENSG00000102978.12	POLR2C	1.34005	6.86183	1.27e-60	protein_coding
ENSG00000272688.1	RP13-270P17.3	1.3399	0.198664	0.0157796	lincRNA
ENSG00000127774.6	EMC6	1.33985	3.33488	1.18e-14	protein_coding
ENSG00000161904.11	LEMD2	1.33868	5.65831	1.75e-43	protein_coding
ENSG00000169490.16	TM2D2	1.33744	4.87633	3.85e-33	protein_coding
ENSG00000211670.2	IGLV3-9	1.33729	4.42579	6.89e-20	IG_V_gene
ENSG00000183305.13	MAGEA2B	1.33717	1.49509	5.9e-05	protein_coding
ENSG00000099800.7	TIMM13	1.33708	5.97416	6.37e-48	protein_coding
ENSG00000145337.4	PYURF	1.33676	4.00885	5.69e-21	protein_coding
ENSG00000106018.13	VIPR2	1.33674	5.61623	1.03e-41	protein_coding
ENSG00000226415.1	TPI1P1	1.33664	3.68951	4.43e-17	processed_pseudogene
ENSG00000179922.5	ZNF784	1.33651	2.63886	7.2e-10	protein_coding
ENSG00000164172.18	MOCS2	1.33634	3.37234	4.2e-14	protein_coding
ENSG00000115268.9	RPS15	1.33624	7.92647	1.72e-29	protein_coding
ENSG00000255717.6	SNHG1	1.33593	7.56221	1.08e-65	processed_transcript
ENSG00000122223.12	CD244	1.33535	2.52135	8.06e-11	protein_coding
ENSG00000182180.13	MRPS16	1.33521	6.50459	3.1e-54	protein_coding
ENSG00000232004.1	CAP1P2	1.33499	0.138937	0.0381048	processed_pseudogene
ENSG00000198755.10	RPL10A	1.33315	8.50034	3.42e-76	protein_coding
ENSG00000211677.2	IGLC2	1.33271	3.41524	5.02e-13	IG_C_gene
ENSG00000172725.13	CORO1B	1.33197	5.31697	4.34e-41	protein_coding
ENSG00000198003.11	CCDC151	1.33191	2.90722	1.62e-12	protein_coding
ENSG00000189306.10	RRP7A	1.33062	7.4377	3.2e-66	protein_coding
ENSG00000160404.17	TOR2A	1.33059	3.49801	1.55e-15	protein_coding
ENSG00000204237.4	OXLD1	1.32937	5.28436	2.58e-38	protein_coding
ENSG00000070718.11	AP3M2	1.32936	6.44331	1.38e-52	protein_coding
ENSG00000110104.11	CCDC86	1.32917	5.56316	8.49e-43	protein_coding
ENSG00000160325.14	CACFD1	1.32887	4.54836	2.26e-29	protein_coding
ENSG00000188997.7	KCTD21	1.32648	3.65178	4.15e-17	protein_coding
ENSG00000099330.8	OCEL1	1.32625	2.36378	3.8e-09	protein_coding
ENSG00000112651.11	MRPL2	1.32593	4.11588	1.63e-20	protein_coding
ENSG00000124172.9	ATP5E	1.32591	5.02226	9.44e-33	protein_coding
ENSG00000156050.8	FAM161B	1.32568	1.9891	1.45e-07	protein_coding
ENSG00000071889.16	FAM3A	1.32455	4.44473	1.14e-27	protein_coding
ENSG00000155252.13	PI4K2A	1.32455	5.00816	1.59e-34	protein_coding
ENSG00000145912.8	NHP2	1.32445	5.83529	2.1e-44	protein_coding
ENSG00000119328.11	FAM206A	1.32255	2.46179	6.35e-08	protein_coding
ENSG00000006712.14	PAF1	1.31946	4.30337	1.05e-23	protein_coding
ENSG00000184076.12	UQCR10	1.31919	3.68243	3.02e-16	protein_coding
ENSG00000186665.8	C17orf58	1.31894	4.3308	4.76e-26	protein_coding
ENSG00000106733.20	NMRK1	1.31791	3.08282	8.29e-12	protein_coding
ENSG00000068028.17	RASSF1	1.31721	6.67882	1.19e-56	protein_coding
ENSG00000163900.10	TMEM41A	1.31654	6.69329	2.88e-56	protein_coding
ENSG00000132603.13	NIP7	1.31635	6.24173	2.69e-48	protein_coding
ENSG00000133983.14	COX16	1.31607	1.16831	0.00109354	protein_coding
ENSG00000147123.10	NDUFB11	1.31576	5.2551	1.91e-35	protein_coding
ENSG00000155729.12	KCTD18	1.31526	3.60057	9.06e-17	protein_coding
ENSG00000224374.1	RP1-32B1.4	1.31522	1.15355	0.000789	antisense
ENSG00000273117.1	AC144652.1	1.31184	2.89082	2.12e-12	lincRNA
ENSG00000142534.6	RPS11	1.31158	7.95018	3.35e-52	protein_coding
ENSG00000221983.7	UBA52	1.31118	7.70569	1.86e-65	protein_coding
ENSG00000159618.15	ADGRG5	1.31109	7.32635	8.48e-63	protein_coding
ENSG00000189043.9	NDUFA4	1.31098	5.48726	7.76e-37	protein_coding
ENSG00000122861.15	PLAU	1.31081	2.15347	2.14e-07	protein_coding
ENSG00000220583.1	RPL35P2	1.31046	2.32681	6.95e-08	processed_pseudogene
ENSG00000111665.11	CDCA3	1.3103	5.5	1.45e-39	protein_coding
ENSG00000145817.16	YIPF5	1.30929	4.53238	6.22e-25	protein_coding
ENSG00000143314.12	MRPL24	1.30909	4.74594	6.16e-28	protein_coding
ENSG00000198863.7	RUNDC1	1.30824	6.03818	3.64e-47	protein_coding
ENSG00000184887.13	BTBD6	1.30742	1.71841	0.000223	protein_coding
ENSG00000226360.5	RPL10AP6	1.30728	3.02811	2.4e-11	processed_pseudogene
ENSG00000106153.12	CHCHD2	1.30684	8.00744	7.2e-53	protein_coding
ENSG00000131165.14	CHMP1A	1.30602	7.77323	3.59e-67	protein_coding
ENSG00000180304.14	OAZ2	1.30567	5.78504	4.23e-42	protein_coding
ENSG00000147471.11	PROSC	1.30561	7.0566	1.2e-59	protein_coding
ENSG00000188760.10	TMEM198	1.30535	0.979732	0.00123373	protein_coding
ENSG00000040487.12	PQLC2	1.30401	4.36822	8.69e-26	protein_coding
ENSG00000113141.15	IK	1.30363	5.59086	7.6e-40	protein_coding
ENSG00000101210.10	EEF1A2	1.30169	-0.1331	0.0347465	protein_coding
ENSG00000168256.17	NKIRAS2	1.30154	5.64487	1.62e-41	protein_coding
ENSG00000181523.12	SGSH	1.30041	7.45554	1.36e-62	protein_coding
ENSG00000233328.3	PFN1P1	1.30027	2.10143	3.3e-07	processed_pseudogene
ENSG00000245060.6	LINC00847	1.29919	2.10844	2.98e-07	lincRNA
ENSG00000102316.16	MAGED2	1.29804	3.62078	1.98e-16	protein_coding
ENSG00000197622.12	CDC42SE1	1.29781	7.69222	1.52e-64	protein_coding
ENSG00000126088.12	UROD	1.29754	5.15653	3.64e-35	protein_coding
ENSG00000116698.20	SMG7	1.29751	9.15312	1.87e-78	protein_coding
ENSG00000235001.3	EIF4A1P2	1.29744	1.43321	0.000576	processed_pseudogene
ENSG00000100564.8	PIGH	1.29719	4.8445	4.39e-29	protein_coding
ENSG00000234851.4	RPL23AP42	1.29704	3.53948	4.82e-15	processed_pseudogene
ENSG00000233762.3	AC007969.5	1.297	2.98051	1.42e-11	processed_pseudogene
ENSG00000168936.10	TMEM129	1.29664	6.33932	2.66e-50	protein_coding
ENSG00000115073.7	ACTR1B	1.29601	6.15797	1.85e-47	protein_coding
ENSG00000159884.11	CCDC107	1.29539	2.33826	4.34e-08	protein_coding
ENSG00000160679.12	CHTOP	1.29397	7.23613	2.92e-59	protein_coding
ENSG00000213430.6	HSPD1P1	1.29371	2.28144	1.35e-06	processed_pseudogene
ENSG00000158793.13	NIT1	1.2927	5.13926	3.92e-34	protein_coding
ENSG00000102390.10	PBDC1	1.29251	3.19549	1.36e-11	protein_coding
ENSG00000163545.8	NUAK2	1.29206	7.56504	1.35e-09	protein_coding
ENSG00000188389.10	PDCD1	1.29202	2.70604	1.07e-10	protein_coding
ENSG00000037241.7	RPL26L1	1.29199	3.24108	9.32e-13	protein_coding
ENSG00000274605.1	RP11-12G12.7	1.29063	2.31954	6.98e-08	lincRNA
ENSG00000198033.11	TUBA3C	1.29024	0.94154	0.00992994	protein_coding
ENSG00000225648.5	SBDSP1	1.29002	5.7175	3.54e-41	transcribed_unprocessed_pseudogene
ENSG00000006042.11	TMEM98	1.28979	3.21988	1.31e-11	protein_coding
ENSG00000168101.14	NUDT16L1	1.28935	4.60646	8.2e-28	protein_coding
ENSG00000006015.17	C19orf60	1.28757	3.66653	2.48e-17	protein_coding
ENSG00000196544.7	BORCS6	1.28729	4.73813	2.51e-30	protein_coding
ENSG00000170515.13	PA2G4	1.28727	6.64381	2.86e-51	protein_coding
ENSG00000141965.4	FEM1A	1.28682	8.02458	3.44e-67	protein_coding
ENSG00000065029.14	ZNF76	1.28655	5.58214	2.22e-37	protein_coding
ENSG00000134864.10	GGACT	1.28607	0.85517	0.004846	protein_coding
ENSG00000163898.9	LIPH	1.28584	6.31978	1.12e-50	protein_coding
ENSG00000228672.3	PROB1	1.28489	2.91293	5.44e-12	protein_coding
ENSG00000175756.13	AURKAIP1	1.2848	5.84322	4.87e-38	protein_coding
ENSG00000203797.9	DDO	1.28384	0.040173	0.0368092	protein_coding
ENSG00000133142.17	TCEAL4	1.28349	0.757746	0.00462341	protein_coding
ENSG00000275221.1	HIST1H2AK	1.28305	4.78024	1.41e-24	protein_coding
ENSG00000103066.12	PLA2G15	1.28269	4.29158	6.12e-23	protein_coding
ENSG00000272502.1	RP11-713M15.2	1.28234	1.61789	0.000114	antisense
ENSG00000136942.14	RPL35	1.27997	7.48978	1.2e-60	protein_coding
ENSG00000114745.13	GORASP1	1.27927	4.80929	2.19e-29	protein_coding
ENSG00000144597.13	EAF1	1.27878	7.62714	6.44e-62	protein_coding
ENSG00000272711.1	RP11-259N19.1	1.27868	2.22031	1.16e-07	lincRNA
ENSG00000242474.2	AC093627.9	1.27823	2.32093	8.77e-07	lincRNA
ENSG00000173113.6	TRMT112	1.2775	5.93164	3.42e-42	protein_coding
ENSG00000012223.12	LTF	1.27748	1.72573	3.51e-06	protein_coding
ENSG00000157379.13	DHRS1	1.27717	1.78706	1.72e-05	protein_coding
ENSG00000005194.14	CIAPIN1	1.27675	5.88475	3.81e-42	protein_coding
ENSG00000241764.3	AC002467.7	1.27632	1.91536	1.55e-06	antisense
ENSG00000090534.17	THPO	1.27612	2.08804	4.59e-06	protein_coding
ENSG00000140830.8	TXNL4B	1.27557	6.31982	1.85e-48	protein_coding
ENSG00000204920.10	ZNF155	1.27502	4.75265	3.51e-27	protein_coding
ENSG00000132879.13	FBXO44	1.27483	4.39273	1.62e-25	protein_coding
ENSG00000110876.9	SELPLG	1.27458	8.06162	2.01e-66	protein_coding
ENSG00000111481.9	COPZ1	1.27429	6.67331	2.63e-51	protein_coding
ENSG00000234286.1	AC006026.13	1.27418	-0.0963921	0.0389295	antisense
ENSG00000126247.10	CAPNS1	1.27247	6.3401	1.5e-47	protein_coding
ENSG00000074071.13	MRPS34	1.27091	5.80164	6.33e-39	protein_coding
ENSG00000158156.7	XKR8	1.27084	1.87435	1.74e-05	protein_coding
ENSG00000162191.13	UBXN1	1.27068	5.06263	4.12e-32	protein_coding
ENSG00000178057.14	NDUFAF3	1.27017	4.95063	5.23e-31	protein_coding
ENSG00000180044.4	C3orf80	1.26863	2.18133	1.64e-06	protein_coding
ENSG00000197021.8	CXorf40B	1.26835	4.95358	5.96e-31	protein_coding
ENSG00000139629.15	GALNT6	1.26704	1.97513	1.27e-06	protein_coding
ENSG00000259802.1	CTD-2256P15.2	1.26688	1.4562	0.000166	antisense
ENSG00000122140.10	MRPS2	1.26678	4.78834	2.24e-27	protein_coding
ENSG00000185090.14	MANEAL	1.26623	5.89615	9.4e-43	protein_coding
ENSG00000206341.7	HLA-H	1.26529	4.73111	2.72e-29	unprocessed_pseudogene
ENSG00000174721.9	FGFBP3	1.26525	1.6114	4.88e-05	protein_coding
ENSG00000150776.17	C11orf57	1.26512	5.4002	1.51e-35	protein_coding
ENSG00000163472.18	TMEM79	1.26502	4.38909	1.78e-23	protein_coding
ENSG00000100979.14	PLTP	1.26476	2.25662	5.13e-08	protein_coding
ENSG00000102119.10	EMD	1.26466	4.47388	2.85e-24	protein_coding
ENSG00000142634.12	EFHD2	1.26462	8.88721	1.08e-72	protein_coding
ENSG00000184162.14	NR2C2AP	1.26445	3.01743	1.05e-11	protein_coding
ENSG00000166228.8	PCBD1	1.26441	2.7772	3.85e-10	protein_coding
ENSG00000188599.17	NPIPP1	1.26342	0.0220469	0.0391911	transcribed_unprocessed_pseudogene
ENSG00000196954.12	CASP4	1.26264	3.0055	5.39e-11	protein_coding
ENSG00000181754.6	AMIGO1	1.26241	3.397	6.96e-15	protein_coding
ENSG00000160326.13	SLC2A6	1.26212	0.257366	0.0134339	protein_coding
ENSG00000178977.3	LINC00324	1.26185	3.09598	2.95e-13	lincRNA
ENSG00000133816.13	MICAL2	1.26127	3.79067	4.38e-13	protein_coding
ENSG00000198721.12	ECI2	1.26089	4.20671	1.03e-18	protein_coding
ENSG00000104889.4	RNASEH2A	1.26052	4.36633	8.97e-22	protein_coding
ENSG00000230521.1	HCG4P7	1.26024	2.43026	6.59e-09	unprocessed_pseudogene
ENSG00000160818.16	GPATCH4	1.25985	6.07924	3.99e-44	protein_coding
ENSG00000136444.9	RSAD1	1.25913	5.21212	1.4e-33	protein_coding
ENSG00000100938.17	GMPR2	1.25888	4.19032	1.78e-20	protein_coding
ENSG00000254703.2	SENCR	1.25779	3.50058	1.29e-16	antisense
ENSG00000171202.6	TMEM126A	1.25667	2.75781	2.79e-08	protein_coding
ENSG00000099399.5	MAGEB2	1.25624	4.16096	2.52e-20	protein_coding
ENSG00000145675.14	PIK3R1	1.25621	6.43023	7.83e-48	protein_coding
ENSG00000176826.15	FKBP9P1	1.2561	0.777917	0.00592969	transcribed_unprocessed_pseudogene
ENSG00000152102.17	FAM168B	1.2561	8.55998	3.65e-68	protein_coding
ENSG00000153786.12	ZDHHC7	1.25578	6.89601	3.51e-53	protein_coding
ENSG00000104886.9	PLEKHJ1	1.25481	5.51062	1.72e-37	protein_coding
ENSG00000167136.6	ENDOG	1.25459	3.61123	2.26e-15	protein_coding
ENSG00000128272.14	ATF4	1.25442	8.73625	4.49e-70	protein_coding
ENSG00000104872.10	PIH1D1	1.25371	7.51551	1.38e-59	protein_coding
ENSG00000167461.11	RAB8A	1.25368	6.66824	4.27e-51	protein_coding
ENSG00000197451.10	HNRNPAB	1.25363	7.59474	1.93e-59	protein_coding
ENSG00000197951.8	ZNF71	1.25342	3.38742	5.8e-13	protein_coding
ENSG00000135452.9	TSPAN31	1.25172	3.6838	1.11e-15	protein_coding
ENSG00000259330.1	INAFM2	1.2516	3.24346	3.89e-12	antisense
ENSG00000124635.8	HIST1H2BJ	1.25149	7.03122	3.5e-11	protein_coding
ENSG00000229980.4	TOB1-AS1	1.25106	0.205691	0.0284838	processed_transcript
ENSG00000213246.6	SUPT4H1	1.25084	5.8379	1.49e-38	protein_coding
ENSG00000042286.14	AIFM2	1.25056	5.78563	2.63e-40	protein_coding
ENSG00000166192.14	SENP8	1.24977	0.728522	0.0258174	protein_coding
ENSG00000265241.6	RBM8A	1.24931	7.02092	2.16e-53	protein_coding
ENSG00000100342.20	APOL1	1.24894	3.69654	3.69e-17	protein_coding
ENSG00000163909.7	HEYL	1.24839	2.63056	5.58e-10	protein_coding
ENSG00000164185.4	ZNF474	1.24837	3.8438	2.1e-17	protein_coding
ENSG00000226976.3	COX6A1P2	1.2481	1.14685	0.000989	processed_pseudogene
ENSG00000148832.14	PAOX	1.2477	2.36131	4.88e-08	protein_coding
ENSG00000271380.1	RP11-307C12.12	1.24727	1.51639	8.23e-05	antisense
ENSG00000116273.5	PHF13	1.2471	6.98207	7.28e-54	protein_coding
ENSG00000155926.13	SLA	1.24706	5.44952	1.15e-25	protein_coding
ENSG00000138629.15	UBL7	1.24667	6.69382	3.36e-51	protein_coding
ENSG00000119812.18	FAM98A	1.2466	5.27727	1.46e-30	protein_coding
ENSG00000112110.9	MRPL18	1.24652	4.59303	9.56e-26	protein_coding
ENSG00000132819.16	RBM38	1.24617	6.99128	4.07e-54	protein_coding
ENSG00000111653.19	ING4	1.24599	5.16317	2.98e-32	protein_coding
ENSG00000139343.10	SNRPF	1.2458	4.00075	1.92e-17	protein_coding
ENSG00000276832.1	RP11-187C18.4	1.24576	-0.0520058	0.0490771	unprocessed_pseudogene
ENSG00000107338.9	SHB	1.24519	1.88652	2.4e-06	protein_coding
ENSG00000076043.9	REXO2	1.24496	3.09345	1e-09	protein_coding
ENSG00000231663.1	RP5-827C21.4	1.24379	0.181889	0.0309305	antisense
ENSG00000156521.13	TYSND1	1.24367	4.27028	3.24e-21	protein_coding
ENSG00000020129.15	NCDN	1.24289	6.55918	6.26e-49	protein_coding
ENSG00000140474.12	ULK3	1.24255	6.97024	1.3e-53	protein_coding
ENSG00000180573.9	HIST1H2AC	1.24254	6.46253	2.18e-44	protein_coding
ENSG00000258102.3	MAP1LC3B2	1.24227	0.0487378	0.0482752	protein_coding
ENSG00000186940.6	CHCHD2P9	1.24223	2.90219	1.7e-10	processed_pseudogene
ENSG00000143612.18	C1orf43	1.24196	6.84312	2.33e-51	protein_coding
ENSG00000179918.17	SEPHS2	1.24149	5.27427	4.03e-33	protein_coding
ENSG00000277203.1	F8A1	1.24149	1.77649	0.000174	protein_coding
ENSG00000272831.1	RP11-792A8.4	1.2414	2.68996	5.48e-10	antisense
ENSG00000240230.5	COX19	1.24119	6.16946	4e-44	protein_coding
ENSG00000124575.6	HIST1H1D	1.24082	3.5649	1.8e-12	protein_coding
ENSG00000090266.12	NDUFB2	1.2406	5.78393	1.32e-38	protein_coding
ENSG00000163344.5	PMVK	1.24057	5.7664	2.55e-39	protein_coding
ENSG00000107551.20	RASSF4	1.23973	4.84077	2.38e-28	protein_coding
ENSG00000276345.1	AC004556.1	1.23963	2.72467	2.36e-09	protein_coding
ENSG00000234465.10	PINLYP	1.23891	3.04536	4.36e-11	protein_coding
ENSG00000053501.12	USE1	1.23889	3.59534	8.44e-16	protein_coding
ENSG00000144231.10	POLR2D	1.2388	6.92664	2.17e-52	protein_coding
ENSG00000272476.1	RP1-191J18.66	1.23858	1.96968	1.81e-06	antisense
ENSG00000172349.16	IL16	1.23835	8.89222	1.09e-69	protein_coding
ENSG00000186666.5	BCDIN3D	1.23796	3.76381	9.9e-15	protein_coding
ENSG00000166140.17	ZFYVE19	1.2377	5.55107	4.35e-37	protein_coding
ENSG00000115902.10	SLC1A4	1.23666	9.75091	4.78e-77	protein_coding
ENSG00000011083.8	SLC6A7	1.23659	6.27724	3.12e-46	protein_coding
ENSG00000132768.13	DPH2	1.23642	6.41931	2.07e-46	protein_coding
ENSG00000258927.1	RP11-1070N10.5	1.23555	2.946	1.66e-10	lincRNA
ENSG00000103042.8	SLC38A7	1.23546	3.88448	8.95e-18	protein_coding
ENSG00000104679.10	R3HCC1	1.2353	4.90163	6.38e-29	protein_coding
ENSG00000162244.10	RPL29	1.23438	7.91678	0.00327318	protein_coding
ENSG00000244165.1	P2RY11	1.23379	4.51233	2.59e-24	protein_coding
ENSG00000106211.8	HSPB1	1.23355	8.23158	4.3e-64	protein_coding
ENSG00000168894.9	RNF181	1.23279	4.31544	1.55e-21	protein_coding
ENSG00000175155.8	YPEL2	1.23236	5.21037	3.19e-33	protein_coding
ENSG00000188459.4	WASF4P	1.23192	0.807975	0.00788871	processed_pseudogene
ENSG00000125170.10	DOK4	1.23155	5.29424	8.96e-35	protein_coding
ENSG00000180834.7	MAP6D1	1.23129	3.20769	5.72e-11	protein_coding
ENSG00000187514.14	PTMA	1.23074	9.30594	9.38e-72	protein_coding
ENSG00000269416.5	LINC01224	1.23063	1.98901	0.000119	lincRNA
ENSG00000172478.17	C2orf54	1.22988	2.30969	2.63e-08	protein_coding
ENSG00000188199.10	NUTM2B	1.22928	0.833481	0.00259729	protein_coding
ENSG00000188282.12	RUFY4	1.22912	0.651735	0.00701048	protein_coding
ENSG00000143184.4	XCL1	1.22862	0.856578	0.00545111	protein_coding
ENSG00000154813.9	DPH3	1.22843	5.26906	7.26e-32	protein_coding
ENSG00000183401.11	CCDC159	1.22839	1.82755	1.11e-05	protein_coding
ENSG00000222022.1	AC112721.1	1.22838	3.86358	1.6e-17	lincRNA
ENSG00000164104.11	HMGB2	1.22835	5.5933	3.06e-35	protein_coding
ENSG00000166199.12	ALKBH3	1.22827	3.64758	1.12e-14	protein_coding
ENSG00000169714.16	CNBP	1.22787	8.01604	1.19e-60	protein_coding
ENSG00000238121.5	LINC00426	1.22766	0.83755	0.0115124	lincRNA
ENSG00000198736.11	MSRB1	1.22745	4.48995	2.81e-22	protein_coding
ENSG00000157191.19	NECAP2	1.22744	6.1539	2.35e-43	protein_coding
ENSG00000211890.3	IGHA2	1.22735	1.81126	0.0115881	IG_C_gene
ENSG00000278463.1	HIST1H2AB	1.22651	5.18638	5.44e-24	protein_coding
ENSG00000016402.13	IL20RA	1.22616	1.26166	0.000634	protein_coding
ENSG00000165526.8	RPUSD4	1.22576	6.78073	2.33e-51	protein_coding
ENSG00000104783.11	KCNN4	1.22444	3.24022	8.08e-11	protein_coding
ENSG00000237943.6	PRKCQ-AS1	1.22411	2.7276	7.14e-09	processed_transcript
ENSG00000100294.12	MCAT	1.22395	4.89045	1.43e-27	protein_coding
ENSG00000094880.10	CDC23	1.22379	5.85885	6.62e-38	protein_coding
ENSG00000170846.16	AC093323.3	1.22362	5.83455	1.03e-39	lincRNA
ENSG00000177868.11	SVBP	1.22322	1.61728	9.33e-05	protein_coding
ENSG00000112473.16	SLC39A7	1.22297	6.97379	2.9e-52	protein_coding
ENSG00000094914.12	AAAS	1.22237	6.04183	1.75e-40	protein_coding
ENSG00000170088.13	TMEM192	1.22218	5.37605	4.57e-33	protein_coding
ENSG00000149716.12	ORAOV1	1.22123	5.4294	9.69e-34	protein_coding
ENSG00000105193.8	RPS16	1.22118	8.49676	6.38e-59	protein_coding
ENSG00000089486.16	CDIP1	1.22092	5.07716	1.16e-28	protein_coding
ENSG00000250526.1	CCT6P2	1.22085	0.451375	0.0273182	processed_pseudogene
ENSG00000102103.15	PQBP1	1.22033	5.49356	6.73e-35	protein_coding
ENSG00000183978.7	COA3	1.22004	3.4475	4.36e-13	protein_coding
ENSG00000123395.14	ATG101	1.21962	6.15809	7.29e-43	protein_coding
ENSG00000171700.13	RGS19	1.21899	5.02886	2.61e-30	protein_coding
ENSG00000112039.3	FANCE	1.2188	4.77014	2.23e-25	protein_coding
ENSG00000198576.3	ARC	1.21858	3.43476	2.98e-15	protein_coding
ENSG00000132467.3	UTP3	1.21845	4.23819	2.89e-19	protein_coding
ENSG00000132254.12	ARFIP2	1.21786	6.16481	3.9e-42	protein_coding
ENSG00000105341.18	ATP5SL	1.21754	5.03048	5.47e-29	protein_coding
ENSG00000205808.5	PLPP6	1.21749	2.32555	1e-06	protein_coding
ENSG00000173660.11	UQCRH	1.21748	6.98457	1.6e-50	protein_coding
ENSG00000226525.5	RPS7P10	1.21639	1.97304	5.08e-05	processed_pseudogene
ENSG00000113369.8	ARRDC3	1.21629	5.37896	0.00753369	protein_coding
ENSG00000125445.10	MRPS7	1.21535	5.49279	1.95e-34	protein_coding
ENSG00000130255.12	RPL36	1.21517	6.96981	2.55e-50	protein_coding
ENSG00000153048.10	CARHSP1	1.21461	5.91149	5.26e-39	protein_coding
ENSG00000140941.12	MAP1LC3B	1.21433	6.57423	6.14e-26	protein_coding
ENSG00000272046.1	RP11-471M2.3	1.21409	3.36019	6.99e-13	lincRNA
ENSG00000198918.7	RPL39	1.21406	7.926	3.7e-59	protein_coding
ENSG00000126215.13	XRCC3	1.21375	5.52036	8.61e-35	protein_coding
ENSG00000157823.16	AP3S2	1.21357	5.10245	1.17e-29	protein_coding
ENSG00000137720.7	C11orf1	1.21338	2.1811	5.31e-06	protein_coding
ENSG00000128581.15	IFT22	1.21324	1.94803	7.12e-06	protein_coding
ENSG00000068438.14	FTSJ1	1.21308	5.14749	1.59e-28	protein_coding
ENSG00000196743.8	GM2A	1.21271	4.04674	1.12e-17	protein_coding
ENSG00000171720.9	HDAC3	1.21144	6.18536	7.71e-42	protein_coding
ENSG00000184009.9	ACTG1	1.21084	9.57106	1.75e-71	protein_coding
ENSG00000154832.14	CXXC1	1.21063	6.6265	1.34e-47	protein_coding
ENSG00000259015.1	RP11-109N23.6	1.21011	1.29941	0.000384	processed_pseudogene
ENSG00000115289.12	PCGF1	1.20996	3.57912	9.68e-14	protein_coding
ENSG00000248008.2	NRAV	1.20909	2.2915	8.97e-07	antisense
ENSG00000131475.6	VPS25	1.20892	4.9437	4.61e-27	protein_coding
ENSG00000136448.11	NMT1	1.20858	7.69722	9.59e-57	protein_coding
ENSG00000203879.11	GDI1	1.20847	4.92727	5.25e-27	protein_coding
ENSG00000166333.13	ILK	1.20833	5.3816	1.43e-33	protein_coding
ENSG00000143333.6	RGS16	1.2078	6.35365	0.0158145	protein_coding
ENSG00000125652.7	ALKBH7	1.20758	3.31053	1.21e-12	protein_coding
ENSG00000149806.10	FAU	1.20728	6.32791	4.45e-40	protein_coding
ENSG00000271856.1	LINC01215	1.20634	1.12158	0.00102924	lincRNA
ENSG00000118960.12	HS1BP3	1.2058	3.86458	1.28e-16	protein_coding
ENSG00000241095.1	CYP51A1P1	1.20496	0.704499	0.022361	processed_pseudogene
ENSG00000266714.6	MYO15B	1.20445	1.30839	0.000981	protein_coding
ENSG00000231500.6	RPS18	1.20434	7.96057	3.39e-57	protein_coding
ENSG00000163923.9	RPL39L	1.20422	3.30648	4.01e-11	protein_coding
ENSG00000168298.6	HIST1H1E	1.20415	8.57944	1.39e-10	protein_coding
ENSG00000170917.13	NUDT6	1.20399	2.13233	9.3e-06	protein_coding
ENSG00000179091.4	CYC1	1.20322	6.91943	9.79e-49	protein_coding
ENSG00000164091.11	WDR82	1.20273	8.49654	6.38e-62	protein_coding
ENSG00000130755.12	GMFG	1.20273	4.55652	1.11e-22	protein_coding
ENSG00000257365.7	FNTB	1.20229	1.8385	8.33e-05	protein_coding
ENSG00000086544.2	ITPKC	1.2022	6.68479	1.06e-48	protein_coding
ENSG00000236144.6	TMEM147-AS1	1.20191	5.70688	1.12e-35	antisense
ENSG00000140264.19	SERF2	1.20163	6.15276	1.8e-41	protein_coding
ENSG00000253669.3	KB-1732A1.1	1.20118	3.10878	2.79e-12	lincRNA
ENSG00000104979.8	C19orf53	1.20076	4.01098	4.22e-17	protein_coding
ENSG00000137752.22	CASP1	1.19972	5.07669	3.07e-28	protein_coding
ENSG00000100599.15	RIN3	1.19884	0.304307	0.0187323	protein_coding
ENSG00000087263.16	OGFOD1	1.19799	5.6609	1.97e-34	protein_coding
ENSG00000187626.8	ZKSCAN4	1.19788	2.69363	1.47e-08	protein_coding
ENSG00000146109.4	ABT1	1.19783	5.51772	1.06e-33	protein_coding
ENSG00000160172.10	FAM86C2P	1.19759	2.59897	1.04e-08	transcribed_unprocessed_pseudogene
ENSG00000188542.9	DUSP28	1.19748	3.66891	1.29e-15	protein_coding
ENSG00000168765.15	GSTM4	1.19746	3.19911	3.02e-12	protein_coding
ENSG00000156853.11	ZNF689	1.19717	5.00823	1.14e-26	protein_coding
ENSG00000197982.13	C1orf122	1.19672	4.54809	6.57e-24	protein_coding
ENSG00000181274.6	FRAT2	1.19485	5.58469	2.89e-35	protein_coding
ENSG00000196449.3	YRDC	1.19435	6.49592	3.21e-44	protein_coding
ENSG00000148660.20	CAMK2G	1.19399	5.52226	3.61e-32	protein_coding
ENSG00000188486.3	H2AFX	1.19398	7.94347	1.26e-57	protein_coding
ENSG00000167552.13	TUBA1A	1.19347	6.37496	8.68e-44	protein_coding
ENSG00000233927.4	RPS28	1.19319	7.0013	2.47e-47	protein_coding
ENSG00000178401.14	DNAJC22	1.19283	4.03391	1.44e-18	protein_coding
ENSG00000116096.5	SPR	1.19239	3.72149	2.93e-16	protein_coding
ENSG00000198054.11	DSCR8	1.19041	1.39318	0.000969	protein_coding
ENSG00000197756.9	RPL37A	1.18989	7.58552	2.1e-53	protein_coding
ENSG00000182512.4	GLRX5	1.18943	4.26826	2.5e-19	protein_coding
ENSG00000161981.10	SNRNP25	1.18924	5.29485	5.62e-32	protein_coding
ENSG00000125352.5	RNF113A	1.1888	3.68897	3.72e-15	protein_coding
ENSG00000143543.14	JTB	1.18855	6.86398	3.09e-48	protein_coding
ENSG00000128165.8	ADM2	1.18844	5.86816	3.96e-39	protein_coding
ENSG00000089220.4	PEBP1	1.18826	6.18603	6.08e-39	protein_coding
ENSG00000164695.4	CHMP4C	1.18646	3.7776	3.5e-16	protein_coding
ENSG00000135632.11	SMYD5	1.18623	6.64213	2.74e-46	protein_coding
ENSG00000155366.16	RHOC	1.18602	4.15637	2.83e-19	protein_coding
ENSG00000204301.6	NOTCH4	1.18533	0.423504	0.0129414	protein_coding
ENSG00000249326.1	CTD-2194D22.4	1.18495	2.07029	1.28e-06	antisense
ENSG00000176371.13	ZSCAN2	1.1847	2.5296	3.35e-07	protein_coding
ENSG00000106992.17	AK1	1.18452	0.739626	0.00801292	protein_coding
ENSG00000028137.16	TNFRSF1B	1.18439	6.98592	1.61e-48	protein_coding
ENSG00000275964.1	RP11-61K9.3	1.1843	2.00003	3.57e-06	lincRNA
ENSG00000163888.3	CAMK2N2	1.18423	1.16032	0.00204541	protein_coding
ENSG00000183684.7	ALYREF	1.18406	6.47764	1.07e-42	protein_coding
ENSG00000196465.10	MYL6B	1.18395	5.61732	2.12e-34	protein_coding
ENSG00000101811.13	CSTF2	1.18363	4.80448	3.07e-23	protein_coding
ENSG00000111897.6	SERINC1	1.1835	6.01732	3.06e-37	protein_coding
ENSG00000162645.12	GBP2	1.18343	4.91668	2.77e-22	protein_coding
ENSG00000108107.12	RPL28	1.18322	8.51315	8.68e-60	protein_coding
ENSG00000106635.7	BCL7B	1.18312	6.87727	1.67e-47	protein_coding
ENSG00000119559.15	C19orf25	1.1831	6.58477	3.41e-45	protein_coding
ENSG00000103502.13	CDIPT	1.18225	5.9768	5.19e-39	protein_coding
ENSG00000127884.4	ECHS1	1.18199	5.54623	1.8e-33	protein_coding
ENSG00000108448.20	TRIM16L	1.18177	5.27662	1.63e-29	protein_coding
ENSG00000057704.10	TMCC3	1.18168	3.7687	9.66e-15	protein_coding
ENSG00000099849.14	RASSF7	1.18116	2.88129	2.61e-10	protein_coding
ENSG00000108179.13	PPIF	1.18112	8.28595	5.04e-59	protein_coding
ENSG00000175376.8	EIF1AD	1.18065	6.33956	2.28e-40	protein_coding
ENSG00000126524.9	SBDS	1.18019	6.05683	1.92e-38	protein_coding
ENSG00000248049.6	UBA6-AS1	1.17955	4.8258	1.16e-24	antisense
ENSG00000169230.9	PRELID1	1.17902	7.43995	8.76e-52	protein_coding
ENSG00000258301.3	RP11-488C13.5	1.17885	2.79908	2.42e-09	lincRNA
ENSG00000171867.16	PRNP	1.178	6.77069	5.96e-46	protein_coding
ENSG00000057757.9	PITHD1	1.17715	5.63609	9.86e-34	protein_coding
ENSG00000141295.13	SCRN2	1.17705	3.1168	2.66e-10	protein_coding
ENSG00000212712.2	AP002414.1	1.17698	0.154057	0.0442897	processed_pseudogene
ENSG00000115257.15	PCSK4	1.17626	0.697423	0.0284794	protein_coding
ENSG00000100324.13	TAB1	1.17614	5.97156	3.28e-37	protein_coding
ENSG00000181852.17	RNF41	1.17597	5.65301	3.61e-33	protein_coding
ENSG00000107960.10	OBFC1	1.17538	5.94375	2.73e-37	protein_coding
ENSG00000130520.10	LSM4	1.17527	6.00237	2.21e-37	protein_coding
ENSG00000174775.16	HRAS	1.17508	4.19733	9.36e-20	protein_coding
ENSG00000166326.6	TRIM44	1.17396	2.08029	4.26e-05	protein_coding
ENSG00000224051.6	CPTP	1.1733	5.00972	8.8e-28	protein_coding
ENSG00000187961.13	KLHL17	1.17324	4.56643	2.09e-23	protein_coding
ENSG00000132481.6	TRIM47	1.17248	4.59422	4.14e-22	protein_coding
ENSG00000112146.16	FBXO9	1.1724	5.76558	3.61e-34	protein_coding
ENSG00000172020.12	GAP43	1.17216	2.49071	5.01e-07	protein_coding
ENSG00000166946.13	CCNDBP1	1.17211	5.53298	2.73e-32	protein_coding
ENSG00000163155.11	LYSMD1	1.17158	3.88886	6.65e-15	protein_coding
ENSG00000172831.11	CES2	1.17148	5.79049	8.67e-36	protein_coding
ENSG00000185361.8	TNFAIP8L1	1.1711	3.15353	2.59e-11	protein_coding
ENSG00000100462.15	PRMT5	1.17074	5.88691	3.46e-36	protein_coding
ENSG00000198746.12	GPATCH3	1.17072	4.78642	9.71e-25	protein_coding
ENSG00000268940.5	CT45A1	1.17068	3.95658	3.84e-16	protein_coding
ENSG00000235098.8	ANKRD65	1.17034	3.3125	7.58e-12	protein_coding
ENSG00000245848.2	CEBPA	1.17027	3.79322	3.56e-15	protein_coding
ENSG00000174365.19	SNHG11	1.16971	4.01826	4e-17	processed_transcript
ENSG00000164237.8	CMBL	1.16905	2.66088	1.57e-07	protein_coding
ENSG00000104825.16	NFKBIB	1.16828	5.63997	7.12e-35	protein_coding
ENSG00000131043.11	AAR2	1.16782	5.85825	1.42e-35	protein_coding
ENSG00000155096.13	AZIN1	1.16726	9.69409	2.57e-68	protein_coding
ENSG00000275400.1	RP4-756H11.5	1.16713	2.56014	3.51e-07	processed_pseudogene
ENSG00000267898.1	CTD-2639E6.9	1.16707	0.245694	0.037729	lincRNA
ENSG00000235036.4	RP5-1099D15.1	1.16703	0.448292	0.0290024	processed_pseudogene
ENSG00000216895.8	AC009403.2	1.16668	2.54418	2.04e-07	antisense
ENSG00000184436.11	THAP7	1.16654	5.04476	2.07e-26	protein_coding
ENSG00000247774.6	PCED1B-AS1	1.16617	4.26586	2.85e-19	processed_transcript
ENSG00000167280.16	ENGASE	1.1661	0.857917	0.00482532	protein_coding
ENSG00000076248.10	UNG	1.16551	5.09016	1.46e-22	protein_coding
ENSG00000136819.14	C9orf78	1.16526	4.29089	6.74e-19	protein_coding
ENSG00000224114.1	RP11-343H5.4	1.16522	2.72474	3.72e-08	processed_pseudogene
ENSG00000272870.1	RP11-798M19.6	1.16497	1.50179	0.000156	antisense
ENSG00000173156.6	RHOD	1.16444	3.24056	5.02e-12	protein_coding
ENSG00000146701.11	MDH2	1.16434	7.89919	3.08e-54	protein_coding
ENSG00000179046.8	TRIML2	1.16416	2.12198	1.63e-05	protein_coding
ENSG00000157766.15	ACAN	1.16383	1.09016	0.0011852	protein_coding
ENSG00000105171.9	POP4	1.16383	4.97882	4.04e-26	protein_coding
ENSG00000051596.9	THOC3	1.1637	4.84801	6.14e-24	protein_coding
ENSG00000173207.12	CKS1B	1.16363	5.48072	3.83e-30	protein_coding
ENSG00000229644.6	NAMPTP1	1.16292	0.44279	0.0414492	processed_pseudogene
ENSG00000037897.16	METTL1	1.1621	5.06569	2.83e-26	protein_coding
ENSG00000062598.17	ELMO2	1.16133	6.53518	2.28e-43	protein_coding
ENSG00000111057.10	KRT18	1.16106	4.05831	7.01e-18	protein_coding
ENSG00000158828.5	PINK1	1.16094	3.30173	6.93e-12	protein_coding
ENSG00000124107.5	SLPI	1.16086	4.17822	2.92e-15	protein_coding
ENSG00000133874.1	RNF122	1.15981	5.08832	1.22e-27	protein_coding
ENSG00000120686.11	UFM1	1.15948	5.68161	2.57e-33	protein_coding
ENSG00000010361.13	FUZ	1.15928	4.72549	3.34e-23	protein_coding
ENSG00000196262.13	PPIA	1.15853	9.3815	1.6e-64	protein_coding
ENSG00000185269.11	NOTUM	1.1584	3.26297	3.76e-12	protein_coding
ENSG00000270681.1	RP11-372K14.2	1.15823	1.03202	0.0024481	antisense
ENSG00000142794.18	NBPF3	1.15791	3.65162	1.14e-13	protein_coding
ENSG00000149480.6	MTA2	1.15702	8.44376	1.13e-57	protein_coding
ENSG00000243199.1	RP11-408P14.1	1.15591	2.7972	8.51e-08	processed_pseudogene
ENSG00000005007.12	UPF1	1.15555	8.1309	2.83e-55	protein_coding
ENSG00000240771.6	ARHGEF25	1.15546	3.44078	1.16e-12	protein_coding
ENSG00000087191.12	PSMC5	1.15492	6.46013	1.45e-40	protein_coding
ENSG00000166592.11	RRAD	1.1543	1.07452	0.00151077	protein_coding
ENSG00000180549.7	FUT7	1.15405	3.59152	1.98e-14	protein_coding
ENSG00000128626.11	MRPS12	1.15362	4.32596	3.24e-19	protein_coding
ENSG00000145741.15	BTF3	1.15276	7.03402	4.12e-45	protein_coding
ENSG00000160209.18	PDXK	1.15234	7.15906	2.94e-47	protein_coding
ENSG00000140950.15	TLDC1	1.15231	2.31244	1.88e-06	protein_coding
ENSG00000182899.14	RPL35A	1.15212	6.70842	2.58e-42	protein_coding
ENSG00000231476.1	AC074389.5	1.152	4.7238	1.09e-23	lincRNA
ENSG00000147443.12	DOK2	1.15189	2.26522	2.87e-06	protein_coding
ENSG00000204619.7	PPP1R11	1.15183	4.91912	3.74e-24	protein_coding
ENSG00000146963.17	LUC7L2	1.15175	3.35464	0.000583	protein_coding
ENSG00000177700.5	POLR2L	1.15166	5.03845	7.85e-25	protein_coding
ENSG00000106144.19	CASP2	1.15045	7.532	1.17e-49	protein_coding
ENSG00000228037.1	RP3-395M20.9	1.15033	1.14297	0.00108987	lincRNA
ENSG00000278725.1	RP11-666O2.5	1.14876	0.609871	0.0139413	unprocessed_pseudogene
ENSG00000104142.10	VPS18	1.14852	6.55309	8.4e-43	protein_coding
ENSG00000103160.11	HSDL1	1.14793	4.79745	6.17e-22	protein_coding
ENSG00000257704.3	INAFM1	1.1475	3.13411	7.53e-11	protein_coding
ENSG00000125505.16	MBOAT7	1.14676	6.04225	3.32e-37	protein_coding
ENSG00000112812.15	PRSS16	1.14612	1.39794	0.000871	protein_coding
ENSG00000227500.9	SCAMP4	1.1459	6.72628	2.18e-44	protein_coding
ENSG00000185627.17	PSMD13	1.14535	6.67705	9.21e-43	protein_coding
ENSG00000120742.10	SERP1	1.14442	7.1623	1.72e-46	protein_coding
ENSG00000254701.3	RP11-1415C14.4	1.14367	2.8799	1.27e-08	unprocessed_pseudogene
ENSG00000236609.3	ZNF853	1.14352	2.53116	7.51e-08	protein_coding
ENSG00000139168.7	ZCRB1	1.14312	4.24046	1.17e-16	protein_coding
ENSG00000100823.11	APEX1	1.14098	4.21859	1.15e-16	protein_coding
ENSG00000204922.4	UQCC3	1.14092	4.61526	1.54e-21	protein_coding
ENSG00000168159.10	RNF187	1.14018	6.27751	4.23e-39	protein_coding
ENSG00000133678.13	TMEM254	1.13987	3.37606	7.24e-11	protein_coding
ENSG00000240024.5	LINC00888	1.13888	2.08414	1.61e-05	transcribed_unprocessed_pseudogene
ENSG00000164885.12	CDK5	1.13771	4.77218	1.61e-23	protein_coding
ENSG00000136450.12	SRSF1	1.13759	7.32375	1.82e-46	protein_coding
ENSG00000231074.8	HCG18	1.13725	2.50018	4.65e-07	antisense
ENSG00000182890.4	GLUD2	1.13687	2.14135	1.72e-05	protein_coding
ENSG00000188938.15	FAM120AOS	1.13656	4.76795	2.24e-23	protein_coding
ENSG00000183598.3	HIST2H3D	1.13638	7.30977	0.0147694	protein_coding
ENSG00000165689.16	SDCCAG3	1.13631	7.17073	4.96e-47	protein_coding
ENSG00000242485.5	MRPL20	1.13582	5.98275	9.9e-35	protein_coding
ENSG00000277738.1	RP11-693J15.6	1.13477	0.717799	0.00847378	lincRNA
ENSG00000165119.18	HNRNPK	1.13458	8.10842	4.92e-52	protein_coding
ENSG00000228278.3	ORM2	1.13435	1.18359	0.0014486	protein_coding
ENSG00000186104.10	CYP2R1	1.13417	3.77789	3.08e-14	protein_coding
ENSG00000168090.9	COPS6	1.13402	5.43697	1.66e-29	protein_coding
ENSG00000233558.1	RP3-486I3.4	1.13398	0.615767	0.0329617	processed_pseudogene
ENSG00000066379.14	ZNRD1	1.13319	4.77846	2.58e-23	protein_coding
ENSG00000171119.2	NRTN	1.13311	3.97326	5.51e-17	protein_coding
ENSG00000132744.7	ACY3	1.1323	2.17691	7e-06	protein_coding
ENSG00000089091.16	DZANK1	1.1319	2.1083	1.26e-05	protein_coding
ENSG00000198915.11	RASGEF1A	1.13126	4.3373	1.9e-19	protein_coding
ENSG00000107223.12	EDF1	1.13116	4.73532	7.19e-22	protein_coding
ENSG00000270882.2	HIST2H4A	1.13092	5.12272	7.5e-14	protein_coding
ENSG00000103591.12	AAGAB	1.13039	6.48323	8.13e-40	protein_coding
ENSG00000204271.10	SPIN3	1.13023	5.08409	7.79e-25	protein_coding
ENSG00000238227.7	C9orf69	1.13015	6.39499	6.57e-40	protein_coding
ENSG00000136950.13	ARPC5L	1.12983	6.59789	1.37e-41	protein_coding
ENSG00000242262.1	RP11-100N21.1	1.12938	1.55924	0.00288311	processed_pseudogene
ENSG00000166123.13	GPT2	1.12922	5.94505	1.23e-35	protein_coding
ENSG00000132881.11	RSG1	1.12908	2.94175	1.93e-09	protein_coding
ENSG00000119979.15	FAM45A	1.12852	5.18725	5.63e-27	protein_coding
ENSG00000249790.2	RP11-20D14.6	1.12834	3.97276	3.17e-16	lincRNA
ENSG00000255857.5	PXN-AS1	1.12809	2.37891	2.66e-05	antisense
ENSG00000010295.19	IFFO1	1.12801	5.96867	4.57e-35	protein_coding
ENSG00000121073.13	SLC35B1	1.12794	4.99958	5.14e-25	protein_coding
ENSG00000235489.4	DBF4P1	1.12782	1.34578	0.0057305	processed_pseudogene
ENSG00000176986.15	SEC24C	1.12617	8.09914	3.04e-52	protein_coding
ENSG00000162650.15	ATXN7L2	1.12582	4.2841	6.03e-17	protein_coding
ENSG00000187531.13	SIRT7	1.12574	5.15518	3.53e-26	protein_coding
ENSG00000180901.10	KCTD2	1.1255	6.45835	3.18e-39	protein_coding
ENSG00000140987.19	ZSCAN32	1.12545	5.20808	1.82e-24	protein_coding
ENSG00000245522.2	RP11-540A21.2	1.12476	0.367725	0.030738	lincRNA
ENSG00000196656.7	AC004057.1	1.1245	1.18373	0.0127532	transcribed_processed_pseudogene
ENSG00000143258.15	USP21	1.12404	5.86202	2.05e-33	protein_coding
ENSG00000126456.15	IRF3	1.12396	6.18246	1.72e-37	protein_coding
ENSG00000173349.5	SFT2D3	1.12388	3.89918	1.96e-14	protein_coding
ENSG00000196123.12	KIAA0895L	1.12291	4.1968	4.4e-16	protein_coding
ENSG00000170423.12	KRT78	1.12291	0.16363	0.0433869	protein_coding
ENSG00000147274.14	RBMX	1.12281	7.78401	3.9e-49	protein_coding
ENSG00000116663.10	FBXO6	1.12252	1.93648	3.69e-05	protein_coding
ENSG00000248243.1	RP11-93K22.13	1.12178	1.23229	0.00619433	lincRNA
ENSG00000135114.12	OASL	1.12173	1.28611	0.00206607	protein_coding
ENSG00000128340.14	RAC2	1.12166	6.45333	1.5e-39	protein_coding
ENSG00000027644.4	INSRR	1.1214	1.20067	0.00125983	protein_coding
ENSG00000170043.11	TRAPPC1	1.12121	4.88698	9.84e-23	protein_coding
ENSG00000104884.14	ERCC2	1.12113	4.92642	3.94e-24	protein_coding
ENSG00000159069.13	FBXW5	1.12095	7.786	3.39e-50	protein_coding
ENSG00000235554.1	AC005822.1	1.12067	1.72336	0.00135069	processed_pseudogene
ENSG00000250899.3	RP11-253E3.3	1.12046	3.49292	1.03e-10	lincRNA
ENSG00000259642.2	ST20-AS1	1.12041	2.33507	1.91e-06	antisense
ENSG00000214223.4	HNRNPA1P10	1.12017	3.44814	3.33e-11	processed_pseudogene
ENSG00000132591.11	ERAL1	1.12002	5.60287	6.24e-31	protein_coding
ENSG00000204209.10	DAXX	1.11957	5.98876	4.7e-34	protein_coding
ENSG00000197177.15	ADGRA1	1.11948	4.77407	3.38e-24	protein_coding
ENSG00000149474.13	CSRP2BP	1.11839	3.43286	3.19e-10	protein_coding
ENSG00000233830.2	EIF4HP1	1.11837	2.81519	9.01e-08	processed_pseudogene
ENSG00000257718.1	RP11-396F22.1	1.11826	0.484649	0.0291034	antisense
ENSG00000279748.1	CTD-3222D19.9	1.1181	1.69858	7.07e-05	TEC
ENSG00000277117.4	CH507-9B2.1	1.11801	1.02159	0.00267429	protein_coding
ENSG00000237350.1	CDC42P6	1.11775	1.74942	0.00187999	processed_pseudogene
ENSG00000157184.5	CPT2	1.11694	4.82136	9.26e-22	protein_coding
ENSG00000073111.13	MCM2	1.11633	7.65967	3.34e-48	protein_coding
ENSG00000237991.3	RPL35P1	1.11602	1.22963	0.00396906	processed_pseudogene
ENSG00000130766.4	SESN2	1.11581	7.01724	0.0151658	protein_coding
ENSG00000213654.9	GPSM3	1.11577	5.85657	3.45e-33	protein_coding
ENSG00000258938.1	RP11-317N8.5	1.11447	0.38221	0.0351617	antisense
ENSG00000092010.14	PSME1	1.11425	4.46652	3.15e-18	protein_coding
ENSG00000187713.6	TMEM203	1.11379	5.00464	3.34e-24	protein_coding
ENSG00000161999.11	JMJD8	1.11376	6.15047	1.49e-36	protein_coding
ENSG00000172336.4	POP7	1.11322	5.17126	1.46e-25	protein_coding
ENSG00000105556.10	MIER2	1.11316	2.73255	5.17e-08	protein_coding
ENSG00000161547.14	SRSF2	1.11258	8.66658	8.23e-55	protein_coding
ENSG00000257122.5	RRN3P3	1.11187	2.24112	3.36e-06	transcribed_unprocessed_pseudogene
ENSG00000135148.11	TRAFD1	1.1118	4.94216	2.34e-23	protein_coding
ENSG00000144355.14	DLX1	1.11119	1.83198	9.81e-05	protein_coding
ENSG00000105447.12	GRWD1	1.11085	7.40904	3.24e-46	protein_coding
ENSG00000100216.5	TOMM22	1.11055	6.53132	7.53e-39	protein_coding
ENSG00000167513.8	CDT1	1.10963	6.64631	3.08e-40	protein_coding
ENSG00000214455.4	RCN1P2	1.10931	0.577734	0.0373689	processed_pseudogene
ENSG00000233903.2	Z83851.4	1.109	1.99516	2.08e-05	lincRNA
ENSG00000105401.6	CDC37	1.10887	6.70285	1.81e-41	protein_coding
ENSG00000132471.11	WBP2	1.10887	5.6484	8.11e-31	protein_coding
ENSG00000163479.13	SSR2	1.10812	7.52401	1.96e-46	protein_coding
ENSG00000163607.14	GTPBP8	1.10809	4.97678	1.79e-21	protein_coding
ENSG00000013583.8	HEBP1	1.10683	2.33557	2.23e-05	protein_coding
ENSG00000084652.15	TXLNA	1.10681	8.16454	6.26e-51	protein_coding
ENSG00000121897.13	LIAS	1.10663	3.38482	1.79e-10	protein_coding
ENSG00000265458.1	RP13-20L14.6	1.10623	1.74996	0.000239	antisense
ENSG00000185641.6	CTD-2287O16.1	1.10604	1.40584	0.0083019	processed_pseudogene
ENSG00000227268.3	KLLN	1.10555	2.64681	9.75e-08	protein_coding
ENSG00000197766.7	CFD	1.10446	2.84922	4.07e-07	protein_coding
ENSG00000273344.1	PAXIP1-AS1	1.10436	3.05871	2.48e-09	lincRNA
ENSG00000120314.18	WDR55	1.10417	6.22109	8.68e-36	protein_coding
ENSG00000161526.14	SAP30BP	1.10401	7.32623	6.47e-45	protein_coding
ENSG00000159228.12	CBR1	1.10364	4.77776	2.31e-19	protein_coding
ENSG00000159377.10	PSMB4	1.10322	7.10485	1.1e-42	protein_coding
ENSG00000170291.14	ELP5	1.10304	5.98964	1.11e-33	protein_coding
ENSG00000203760.8	CENPW	1.10284	2.73272	9.08e-07	protein_coding
ENSG00000171421.12	MRPL36	1.10212	3.03493	1.34e-08	protein_coding
ENSG00000172590.18	MRPL52	1.10205	3.52509	1.85e-11	protein_coding
ENSG00000166340.14	TPP1	1.10192	3.53218	2.7e-11	protein_coding
ENSG00000008853.16	RHOBTB2	1.10186	5.63722	2.52e-29	protein_coding
ENSG00000172315.5	TP53RK	1.1014	4.45414	1.24e-17	protein_coding
ENSG00000134248.13	LAMTOR5	1.10139	4.33411	6.03e-17	protein_coding
ENSG00000167118.10	URM1	1.10121	5.90307	2.96e-32	protein_coding
ENSG00000138271.5	GPR87	1.10078	1.70386	0.000242	protein_coding
ENSG00000203778.7	FAM229B	1.10053	0.418402	0.0443567	protein_coding
ENSG00000186283.13	TOR3A	1.10009	6.44567	4.89e-38	protein_coding
ENSG00000116161.17	CACYBP	1.09995	6.31916	1.26e-35	protein_coding
ENSG00000159176.13	CSRP1	1.09958	5.40947	1.99e-27	protein_coding
ENSG00000007968.6	E2F2	1.09918	7.62078	8.65e-47	protein_coding
ENSG00000157895.11	C12orf43	1.09877	5.33209	2.01e-27	protein_coding
ENSG00000178952.8	TUFM	1.09862	7.4418	7.53e-45	protein_coding
ENSG00000158109.14	TPRG1L	1.0985	3.37853	5.48e-11	protein_coding
ENSG00000164609.9	SLU7	1.09822	6.04827	4.87e-34	protein_coding
ENSG00000230629.2	RPS23P8	1.09603	3.51537	2.37e-11	processed_pseudogene
ENSG00000175334.7	BANF1	1.09589	5.5937	2.72e-29	protein_coding
ENSG00000136925.14	TSTD2	1.09579	6.11571	1.2e-33	protein_coding
ENSG00000224597.9	SVIL-AS1	1.09465	5.11558	2.2e-22	antisense
ENSG00000213719.8	CLIC1	1.09365	6.9512	2.57e-41	protein_coding
ENSG00000167085.11	PHB	1.09364	6.05012	3.59e-33	protein_coding
ENSG00000253626.3	EIF5AL1	1.09331	2.58776	1.44e-06	protein_coding
ENSG00000267317.2	CTB-25B13.12	1.09284	4.47182	6.54e-19	antisense
ENSG00000226085.3	UQCRFS1P1	1.09246	0.891207	0.0248747	processed_pseudogene
ENSG00000164976.8	KIAA1161	1.09238	3.7566	1.25e-13	protein_coding
ENSG00000100445.16	SDR39U1	1.09236	3.55663	4.12e-12	protein_coding
ENSG00000273983.1	HIST1H3G	1.09209	6.83868	1.03e-33	protein_coding
ENSG00000156976.14	EIF4A2	1.09165	8.80867	1.52e-53	protein_coding
ENSG00000215835.2	RP11-9L18.2	1.09147	1.74258	0.00106972	processed_pseudogene
ENSG00000064490.13	RFXANK	1.09141	5.14613	8.75e-25	protein_coding
ENSG00000176485.10	PLA2G16	1.09131	3.42343	6.53e-11	protein_coding
ENSG00000148834.12	GSTO1	1.09099	4.82237	9.16e-20	protein_coding
ENSG00000006194.9	ZNF263	1.08948	7.01687	6.98e-42	protein_coding
ENSG00000014641.17	MDH1	1.0893	6.84018	3.47e-39	protein_coding
ENSG00000108821.13	COL1A1	1.08924	1.42484	0.000792	protein_coding
ENSG00000095906.16	NUBP2	1.08869	6.2614	7.93e-36	protein_coding
ENSG00000167721.10	TSR1	1.08863	7.78382	7.51e-47	protein_coding
ENSG00000005448.16	WDR54	1.0885	4.05082	1.12e-12	protein_coding
ENSG00000118680.12	MYL12B	1.08843	4.471	2.18e-17	protein_coding
ENSG00000174446.12	SNAPC5	1.08836	5.00009	3.87e-23	protein_coding
ENSG00000204231.10	RXRB	1.08827	6.69271	7.78e-40	protein_coding
ENSG00000228929.1	RPS13P2	1.088	1.90787	0.0012868	processed_pseudogene
ENSG00000099804.8	CDC34	1.08747	6.53172	1.31e-38	protein_coding
ENSG00000160183.13	TMPRSS3	1.08702	5.65232	4.19e-30	protein_coding
ENSG00000166526.16	ZNF3	1.08679	7.30648	1.78e-43	protein_coding
ENSG00000213763.4	ACTBP2	1.086	2.36112	3.33e-05	processed_pseudogene
ENSG00000230989.6	HSBP1	1.08566	4.47956	2.87e-16	protein_coding
ENSG00000186141.8	POLR3C	1.08546	6.40001	2.58e-35	protein_coding
ENSG00000117748.9	RPA2	1.08513	5.61485	4.98e-28	protein_coding
ENSG00000177951.17	BET1L	1.08437	6.37038	4.54e-36	protein_coding
ENSG00000184432.9	COPB2	1.08404	6.40026	1.67e-35	protein_coding
ENSG00000262061.5	RP11-1260E13.4	1.08343	1.96242	2.76e-05	processed_transcript
ENSG00000171847.10	FAM90A1	1.08304	5.23103	1.13e-26	protein_coding
ENSG00000256537.4	SMIM10L1	1.0829	4.70583	5.42e-21	protein_coding
ENSG00000250144.1	RP11-553P9.1	1.0827	1.06192	0.0152629	processed_pseudogene
ENSG00000168958.19	MFF	1.08254	5.16963	4.83e-23	protein_coding
ENSG00000143575.14	HAX1	1.0822	5.87493	1.32e-31	protein_coding
ENSG00000165698.15	C9orf9	1.08212	0.629778	0.0272284	protein_coding
ENSG00000197448.13	GSTK1	1.08192	6.40125	2.9e-36	protein_coding
ENSG00000160959.7	LRRC14	1.08172	7.74296	1.59e-46	protein_coding
ENSG00000148803.11	FUOM	1.08107	3.238	2.43e-10	protein_coding
ENSG00000125633.10	CCDC93	1.08083	7.61559	6.38e-45	protein_coding
ENSG00000165802.19	NSMF	1.0806	5.13491	7.17e-25	protein_coding
ENSG00000176108.9	CHMP6	1.08036	5.05808	6.06e-24	protein_coding
ENSG00000163485.15	ADORA1	1.08014	2.8859	3.08e-09	protein_coding
ENSG00000123349.13	PFDN5	1.07986	6.24972	5.11e-34	protein_coding
ENSG00000147394.18	ZNF185	1.07982	1.46876	0.00115021	protein_coding
ENSG00000100228.12	RAB36	1.07952	6.56064	2e-38	protein_coding
ENSG00000126768.12	TIMM17B	1.07917	5.37384	8.82e-27	protein_coding
ENSG00000165806.19	CASP7	1.07899	6.79529	1.43e-39	protein_coding
ENSG00000110583.12	NAA40	1.07888	6.26399	8.74e-35	protein_coding
ENSG00000124641.14	MED20	1.0786	4.61423	2.65e-18	protein_coding
ENSG00000139428.11	MMAB	1.07841	4.08196	4.69e-15	protein_coding
ENSG00000110660.14	SLC35F2	1.0783	8.08364	3.83e-48	protein_coding
ENSG00000148308.17	GTF3C5	1.07799	6.32126	5.7e-35	protein_coding
ENSG00000219682.4	RP3-425P12.4	1.07794	0.87659	0.0257505	processed_pseudogene
ENSG00000277969.1	CTB-58E17.1	1.07765	4.83621	1.39e-22	lincRNA
ENSG00000114391.12	RPL24	1.07765	7.28103	6.69e-42	protein_coding
ENSG00000125454.11	SLC25A19	1.07738	5.8286	2.21e-30	protein_coding
ENSG00000148362.10	C9orf142	1.07725	4.12156	8.59e-16	protein_coding
ENSG00000109536.11	FRG1	1.07717	4.97634	3.11e-21	protein_coding
ENSG00000276805.2	RP11-291L22.9	1.07672	3.87146	1.05e-13	transcribed_unprocessed_pseudogene
ENSG00000150459.12	SAP18	1.07667	5.24675	1.47e-24	protein_coding
ENSG00000160310.16	PRMT2	1.07568	3.9598	4.47e-14	protein_coding
ENSG00000166595.11	FAM96B	1.07509	4.41663	1.47e-17	protein_coding
ENSG00000254635.5	WAC-AS1	1.07471	4.29498	2.34e-17	antisense
ENSG00000179526.16	SHARPIN	1.07425	6.14843	6.02e-34	protein_coding
ENSG00000238105.7	GOLGA2P5	1.07425	3.558	2.22e-11	transcribed_unprocessed_pseudogene
ENSG00000256151.1	RP11-76C10.5	1.07423	1.55646	0.00100274	lincRNA
ENSG00000173702.7	MUC13	1.07423	5.74647	6.07e-29	protein_coding
ENSG00000198056.13	PRIM1	1.07384	4.72049	9.28e-17	protein_coding
ENSG00000189369.8	GSPT2	1.07343	3.28755	3.35e-09	protein_coding
ENSG00000115649.15	CNPPD1	1.07319	5.48893	3.06e-27	protein_coding
ENSG00000141854.7	CTB-55O6.8	1.07231	0.78109	0.0174238	protein_coding
ENSG00000160801.13	PTH1R	1.07215	0.372839	0.0353729	protein_coding
ENSG00000128335.13	APOL2	1.07199	4.80132	1.24e-21	protein_coding
ENSG00000223519.7	KIF28P	1.07164	5.41583	2.32e-27	unitary_pseudogene
ENSG00000181104.6	F2R	1.07154	5.84978	3.23e-25	protein_coding
ENSG00000156990.14	RPUSD3	1.0713	5.48288	1.8e-27	protein_coding
ENSG00000166352.15	C11orf74	1.07122	2.0972	0.000223	protein_coding
ENSG00000213995.11	CARKD	1.07105	6.89888	8.74e-40	protein_coding
ENSG00000149532.15	CPSF7	1.07092	7.32156	9.03e-42	protein_coding
ENSG00000120699.12	EXOSC8	1.07046	4.96463	1.9e-21	protein_coding
ENSG00000214022.11	REPIN1	1.07043	1.12221	0.00511442	protein_coding
ENSG00000174851.14	YIF1A	1.07015	4.28456	1.16e-15	protein_coding
ENSG00000237310.1	GS1-124K5.4	1.07004	1.39568	0.00202243	lincRNA
ENSG00000214194.8	LINC00998	1.06969	3.02879	6.89e-08	lincRNA
ENSG00000170608.2	FOXA3	1.06929	1.32922	0.00925911	protein_coding
ENSG00000251226.1	RP11-469N6.1	1.06884	1.48093	0.000581	lincRNA
ENSG00000112308.12	C6orf62	1.06882	8.96684	8.09e-53	protein_coding
ENSG00000167625.10	ZNF526	1.06818	4.77409	1.53e-20	protein_coding
ENSG00000183172.8	SMDT1	1.06815	3.41995	1.17e-09	protein_coding
ENSG00000229043.2	AC091729.9	1.06785	2.69191	6.69e-07	antisense
ENSG00000116954.7	RRAGC	1.06772	3.61379	1.08e-11	protein_coding
ENSG00000116288.12	PARK7	1.06693	5.9148	9.39e-30	protein_coding
ENSG00000157538.13	DSCR3	1.06615	5.76497	1.19e-28	protein_coding
ENSG00000101346.11	POFUT1	1.06613	6.85855	3.13e-38	protein_coding
ENSG00000126062.3	TMEM115	1.06601	5.2051	3.28e-24	protein_coding
ENSG00000189046.10	ALKBH2	1.06578	3.5111	6.8e-11	protein_coding
ENSG00000091947.9	TMEM101	1.06559	4.51916	1.43e-17	protein_coding
ENSG00000277161.1	PIGW	1.06546	4.63709	1.95e-18	protein_coding
ENSG00000148719.14	DNAJB12	1.06488	6.65429	1.75e-37	protein_coding
ENSG00000092330.15	TINF2	1.06481	3.328	6.64e-10	protein_coding
ENSG00000109501.13	WFS1	1.06462	3.12776	1.21e-09	protein_coding
ENSG00000128567.16	PODXL	1.06461	5.8342	4.94e-29	protein_coding
ENSG00000108379.9	WNT3	1.064	5.16989	6.93e-24	protein_coding
ENSG00000131462.7	TUBG1	1.06396	5.23033	6.41e-24	protein_coding
ENSG00000233276.3	GPX1	1.06375	6.25012	1.19e-33	protein_coding
ENSG00000125510.15	OPRL1	1.06326	4.87967	9.16e-23	protein_coding
ENSG00000142227.10	EMP3	1.06278	7.10674	1.66e-40	protein_coding
ENSG00000179958.8	DCTPP1	1.0627	4.95115	8.42e-22	protein_coding
ENSG00000100116.16	GCAT	1.06221	3.38592	1.31e-10	protein_coding
ENSG00000127125.8	PPCS	1.06217	3.87955	6.38e-11	protein_coding
ENSG00000156127.6	BATF	1.06208	6.8435	4.49e-39	protein_coding
ENSG00000167671.11	UBXN6	1.06192	5.80217	6.36e-30	protein_coding
ENSG00000089195.14	TRMT6	1.06185	5.45479	4.32e-25	protein_coding
ENSG00000100060.17	MFNG	1.06174	8.51532	1.29e-49	protein_coding
ENSG00000175137.10	SH3BP5L	1.06141	6.29142	1.42e-33	protein_coding
ENSG00000141580.15	WDR45B	1.06035	7.43631	2.94e-42	protein_coding
ENSG00000198952.8	SMG5	1.05991	9.51932	1.52e-55	protein_coding
ENSG00000186792.16	HYAL3	1.05987	2.42144	2.66e-06	protein_coding
ENSG00000111291.8	GPRC5D	1.05933	3.75817	4.5e-09	protein_coding
ENSG00000117408.10	IPO13	1.05887	6.23987	7.96e-32	protein_coding
ENSG00000214309.4	MBLAC1	1.05854	2.06667	3.46e-05	protein_coding
ENSG00000167741.10	GGT6	1.0585	5.47916	3.79e-28	protein_coding
ENSG00000166508.17	MCM7	1.05849	8.67597	6.31e-50	protein_coding
ENSG00000142168.14	SOD1	1.05838	5.68595	4.17e-28	protein_coding
ENSG00000113812.13	ACTR8	1.05819	4.87715	9.4e-20	protein_coding
ENSG00000175213.2	ZNF408	1.0578	4.46252	2.16e-17	protein_coding
ENSG00000169592.14	INO80E	1.05765	5.97243	2.77e-30	protein_coding
ENSG00000065518.7	NDUFB4	1.05747	3.57945	7.66e-10	protein_coding
ENSG00000151445.15	VIPAS39	1.05732	4.81454	1.41e-19	protein_coding
ENSG00000178821.12	TMEM52	1.05681	0.729924	0.0213399	protein_coding
ENSG00000143878.9	RHOB	1.05645	7.50345	0.0283717	protein_coding
ENSG00000122034.12	GTF3A	1.05591	6.8304	6.62e-38	protein_coding
ENSG00000163159.11	VPS72	1.0549	4.65721	3.88e-17	protein_coding
ENSG00000139899.10	CBLN3	1.05344	3.17134	4.35e-10	protein_coding
ENSG00000115317.11	HTRA2	1.05265	5.15862	9.7e-24	protein_coding
ENSG00000100376.11	FAM118A	1.05188	6.00023	2.25e-30	protein_coding
ENSG00000109445.10	ZNF330	1.05152	5.36314	9.53e-24	protein_coding
ENSG00000174547.13	MRPL11	1.05149	4.42488	5.87e-17	protein_coding
ENSG00000144188.9	TRIM43CP	1.05148	0.524141	0.0264794	unprocessed_pseudogene
ENSG00000182108.9	DEXI	1.05107	4.5956	3.75e-19	protein_coding
ENSG00000275532.1	CTB-58E17.3	1.05048	1.55119	0.000679	antisense
ENSG00000110048.11	OSBP	1.05021	7.29299	1.88e-40	protein_coding
ENSG00000278705.1	HIST1H4B	1.05014	7.26679	9.79e-28	protein_coding
ENSG00000133935.6	C14orf1	1.05007	4.12325	2.83e-14	protein_coding
ENSG00000100292.16	HMOX1	1.04974	3.08682	3.48e-09	protein_coding
ENSG00000224781.1	EIF4A2P4	1.04973	0.694539	0.0483117	processed_pseudogene
ENSG00000088833.17	NSFL1C	1.04957	5.19669	3.13e-23	protein_coding
ENSG00000161956.12	SENP3	1.04945	3.61005	1.4e-10	protein_coding
ENSG00000110955.8	ATP5B	1.04916	8.91037	2.99e-50	protein_coding
ENSG00000134077.15	THUMPD3	1.0489	5.98162	2.99e-29	protein_coding
ENSG00000121022.13	COPS5	1.04861	5.30659	2.61e-23	protein_coding
ENSG00000157870.14	FAM213B	1.04776	4.37012	2.06e-17	protein_coding
ENSG00000137310.11	TCF19	1.04732	5.86782	1.31e-28	protein_coding
ENSG00000181915.4	ADO	1.04708	5.5406	1.39e-25	protein_coding
ENSG00000134809.8	TIMM10	1.04699	3.85637	6.47e-12	protein_coding
ENSG00000152467.9	ZSCAN1	1.04669	1.11405	0.00418521	protein_coding
ENSG00000116459.10	ATP5F1	1.04646	5.58395	4.19e-24	protein_coding
ENSG00000105379.9	ETFB	1.0464	1.9965	0.000148	protein_coding
ENSG00000186468.12	RPS23	1.04543	8.12104	6.63e-45	protein_coding
ENSG00000151093.7	OXSM	1.04502	1.92594	0.00104294	protein_coding
ENSG00000263823.1	RP11-326K13.4	1.04497	1.04439	0.00647862	antisense
ENSG00000149925.16	ALDOA	1.04493	9.534	4.2e-54	protein_coding
[truncated: 167 more rows]
