# Supplementary material for: The RNA quality control pathway nonsense-mediated mRNA decay targets cellular and viral RNAs to restrict KSHV
Source: Nat Commun. 2020 Jul 3;11:3345. doi: 10.1038/s41467-020-17151-2 (PMC7334219; doi:10.1038/s41467-020-17151-2)
Supplement: Supplementary file 9 — Source Data [file 41467_2020_17151_MOESM9_ESM.xlsx]

## Sheet: Figure1
Figure 1g	vtRNA1-1		K3-ORF70 AS		ORF50		K8.1		ORF57		K10.5
	IgG	eIF4A3	IgG	eIF4A3	IgG	eIF4A3	IgG	eIF4A3	IgG	eIF4A3	IgG	eIF4A3
rep1	0.90852	0.705865	0.577979	29.1124	1.14713	225.31	0.828574	42.9975	0.79508	133.109	0.928964	65.7645
rep2	1.22744	0.746388	1.18174	36.4382	0.535157	174.652	1.74457	38.8104	1.29161	159.675	1.29477	95.0536
rep3	0.89674	0.840805	1.24028	30.7354	1.31771	123.897	0.426857	39.6887	0.913308	100.171	0.776264	77.0367		Figure 1g			Figure 1h
mean	1.0109	0.764353	1	32.0953	1	174.62	1	40.4989	1	130.985	1	79.2849
STDEV	0.18762	0.0692405	0.366651	3.84756	0.411502	50.7067	0.675376	2.20798	0.25937	29.8088	0.266453	14.7734
t.test (each gene vs. vtRNA1-1)				0.00497801		0.0272034		0.00101748		0.0170214		0.0115936
Figure 1h	vtRNA1-1		K3-ORF70 AS		ORF50		K8.1		ORF57		K10.5
	IgG	eIF4A3	IgG	eIF4A3	IgG	eIF4A3	IgG	eIF4A3	IgG	eIF4A3	IgG	eIF4A3
rep1	0.886204	0.977224	1.27191	20.0214	1.12912	103.134	0.447007	63.0617	0.488095	181.019	0.0339299	26.7498
rep2	1.16385	0.659017	0.806081	21.8408	0.93544	123.198	1.45233	68.5935	1.82163	201.347	2.93214	18.9374
rep3	0.969545	1.32132	0.922011	22.187	0.93544	71.7105	1.10066	78.5862	0.69027	128	0.0339299	34.8978
mean	1.00653	0.985853	1	21.3497	1	99.3475	1	70.0804	1	170.122	1	26.8617
STDEV	0.142473	0.331236	0.242509	1.1633	0.111821	25.9517	0.510165	7.86835	0.718701	37.8684	1.67328	7.98079
t.test (each gene vs. vtRNA1-1)				0.00093698		0.0224325		0.00428717		0.0163046		0.0302885

## Sheet: Figure2
Figure 2b			Figure 2e									Figure 2g			Figure 2i			Figure 2d			Figure 2h
	UPF1			ORF50		PAN		ORF57		ORF52			viral genomes			LANA			RFP%			GFP%
	siCON	siUPF1		siCON	siUPF1	siCON	siUPF1	siCON	siUPF1	siCON	siUPF1		siCON	siUPF1		siCON	siUPF1		siCON	siUPF1		siCON	siUPF1
rep1	1.03168	0.084729	rep1	0.990572	26.655	0.920613	19.3957	1.14393	74.2851	1.23314	7.4971	rep1	88675.4	854151	rep1	1.11363	16.8177	rep1	1.5	47.9	rep1	2.02	20.7
rep2	1.01115	0.0993732	rep2	1.0044	31.046	0.953739	18.5156	1.00905	72.0037	1.33638	9.00255	rep2	98530	854422	rep2	1.91725	18.3774	rep2	0.9	61.1	rep2	2.36	20.7
rep3	0.958599	0.077643	rep3	1.0051	32.4317	1.13892	16.6525	0.866337	66.6254	0.606817	7.17676	rep3	72012.5	733562	rep3	0.468363	20.7414	rep3	1	62.1	rep3	2.06	21.6
mean	1.00048	0.0872484	mean	1.00002	30.0442	1.00442	18.1879	1.00644	70.9714	1.05878	7.89214	mean	86406	814045	mean	1.16641	18.6455	mean	1.13333	57.0333	mean	2.14667	21
STDEV	0.0376929	0.011082	STDEV	0.00819197	3.01584	0.117649	1.40065	0.138815	3.9328	0.3948	0.97489	STDEV	13403.6	69700.4	STDEV	0.725883	1.97553	STDEV	0.321455	7.92549	STDEV	0.185831	0.519615
T.TEST (vs siCON)		0.000220826	T.TEST (vs each gene's siCON)		0.00357452		0.00207742		0.00103842		0.00265213	T.TEST (vs siCON)		0.00227896	T.TEST (vs siCON)		0.00171157	T.TEST (vs siCON)		0.00656394	T.TEST (vs siCON)		5.27869e-05
Figure 2j			Figure 2m									Figure 2o			Figure 2q			Figure 2l			Figure 2p
	UPF3X			ORF50		PAN		ORF57		ORF52			viral genomes			LANA			RFP%			GFP%
	siCON	siUPF3X		siCON	siUPF3X	siCON	siUPF3X	siCON	siUPF3X	siCON	siUPF3X		siCON	siUPF3X		siCON	siUPF3X		siCON	sIUPF3X		siCON	sIUPF3X
rep1	0.957637	0.155338	rep1	0.919308	3.68524	1.00939	4.42539	1.04694	4.87974	1.12636	9.80208	rep1	336859	1.31661e+06	rep1	1.00915	20.7143	rep1	5.1	26.8	rep1	1.78	25.6
rep2	1.12668	0.175939	rep2	1.03609	3.61863	1.05276	5.14778	0.942812	4.62156	0.900675	9.47603	rep2	348026	1.23336e+06	rep2	0.991099	21.1058	rep2	5.1	27.3	rep2	2.22	22.7
rep3	1.19052	0.152848	rep3	1.04988	3.50092	0.941048	4.93513	1.0131	4.7497	0.985721	10.0749	rep3	306850	1.21943e+06	rep3	0.999828	20.081	rep3	5.4	27.3	rep3	3	25.6
mean	1.09161	0.161375	mean	1.00176	3.6016	1.00107	4.8361	1.00095	4.75033	1.00425	9.78433	mean	330578	1.25647e+06	mean	1.00003	20.6337	mean	5.2	27.1333	mean	2.33333	24.6333
STDEV	0.120334	0.012674	STDEV	0.0717379	0.0933322	0.0563194	0.371241	0.0531185	0.129091	0.113979	0.299824	STDEV	21294.2	52552.8	STDEV	0.00902966	0.517118	STDEV	0.173205	0.288675	STDEV	0.617846	1.67432
T.TEST (vs siCON)		0.00513186	T.TEST (vs each gene's siCON)		5.29538e-06		0.002595		6.02828e-05		7.5837e-05	T.TEST (vs siCON)		0.000236843	T.TEST (vs siCON)		0.000230232	T.TEST (vs siCON)		5.41521e-07	T.TEST (vs siCON)		0.000606785
Figure 2f												Figure 2n

## Sheet: Figure3
Figure 3a			Figure 3b									Figure 3c					Figure 3d
	UPF1			ORF50		PAN		ORF57		ORF52			DOX-		DOX+			ORF50		PAN		ORF57		ORF52
	siCON	siUPF1		siCON	siUPF1	siCON	siUPF1	siCON	siUPF1	siCON	siUPF1		siCON	siUPF1	siCON	siUPF1		siCON	siUPF1	siCON	siUPF1	siCON	siUPF1	siCON	siUPF1
rep1	0.857653	0.134443	rep1	1.04609	3.84897	0.955587	21.1967	0.997002	6.2825	1.01372	5.2604	rep1	2.8	15.1	12.1	41.9	rep1	0.901399	13.9875	1.03245	11.7446	0.981447	13.1999	0.959448	20.9447
rep2	1.09538	0.123364	rep2	0.934387	4.09432	1.12023	20.8529	0.924292	7.60352	1.13764	5.9072	rep2	3.06	15	12.2	42.2	rep2	1.22202	14.5734	1.00755	10.8751	0.943518	13.1095	0.924479	19.0495
rep3	1.06444	0.147953	rep3	1.02307	3.83191	0.934166	21.8809	1.08516	6.61104	0.867117	5.48869	rep3	3.34	15.4	11.9	41.1	rep3	0.907827	14.8809	0.961307	11.2488	1.0799	13.1734	1.12741	17.4286
mean	1.00583	0.135253	mean	1.00118	3.92507	1.00333	21.3102	1.00215	6.83235	1.00616	5.5521	mean	3.06667	15.1667	12.0667	41.7333	mean	1.01042	14.4806	1.00044	11.2895	1.00162	13.1609	1.00378	19.1409
STDEV	0.129252	0.0123141	STDEV	0.0589796	0.146826	0.101803	0.523274	0.0805583	0.687757	0.135419	0.328031	STDEV	0.270062	0.208167	0.152753	0.568624	STDEV	0.183286	0.453867	0.0361031	0.436161	0.0703933	0.0465177	0.108485	1.75983
T.TEST (vs siCON)		0.00686764	T.TEST (vs each gene's siCON)		0.000175768		0.000135023		0.00417817		0.000425732	T.TEST		8.82886e-07		4.44396e-05	T.TEST (vs each gene's siCON)		6.05979e-05		0.000554237		1.68157e-08		0.00303087
		**			***		***		**		***			vs DOX- siCON		vs DOX+ siCON			****		***		****		**
Figure 3f			Figure 3g									Figure 3h					Figure 3i
	UPF3X			ORF50		PAN		ORF57		ORF52			DOX-		DOX+			ORF50		PAN		ORF57		ORF52
	siCON	siUPF3X		siCON	siUPF3X	siCON	siUPF3X	siCON	siUPF3X	siCON	siUPF3X		siCON	siUPF3X	siCON	siUPF3X		siCON	siUPF3X	siCON	siUPF3X	siCON	siUPF3X	siCON	siUPF3X
rep1	1.03339	0.138366	rep1	0.993823	1.85402	1.00118	1.43872	1.13464	2.81668	0.94051	1.75112	rep1	2.3	4.2	28.9	55.5	rep1	0.942593	2.4199	0.968593	7.62147	1.12344	23.3387	0.946755	3.39989
rep2	0.926331	0.102663	rep2	1.02123	2.01025	0.987491	1.41039	0.928567	2.84583	1.11265	1.94647	rep2	2.2	4.2	29	55.4	rep2	1.08661	2.35557	0.944158	5.78319	0.884931	23.4123	1.02165	3.15712
rep3	1.04465	0.0956051	rep3	0.985301	1.6927	1.01147	1.46379	0.949135	2.53378	0.955605	1.71816	rep3	2.1	4.9	29.3	54.8	rep3	0.976339	2.40818	1.09349	5.72874	1.00587	23.062	1.03385	3.10019
mean	1.00146	0.112211	mean	1.00012	1.85232	1.00005	1.43763	1.00411	2.7321	1.00292	1.80525	mean	2.2	4.43333	29.0667	55.2333	mean	1.00185	2.39455	1.00208	6.3778	1.00475	23.271	1.00075	3.21907
STDEV	0.065303	0.0229237	STDEV	0.0187714	0.158779	0.0120299	0.0267161	0.113507	0.172366	0.0953263	0.123406	STDEV	0.1	0.404145	0.208167	0.378594	STDEV	0.0753234	0.0342637	0.0800993	1.0774	0.119257	0.184698	0.0471608	0.159164
T.TEST (vs siCON)		0.000633622	T.TEST (vs each gene's siCON)		0.0105561		0.000214001		0.000320214		0.00115874	T.TEST		0.00778614		1.27602e-06	T.TEST (vs each gene's siCON)		0.000148113		0.0127616		6.92947e-08		0.000795682
														vs DOX- siCON		vs DOX+ siCON
	Figure 3e									Figure 3j

## Sheet: Figure4
Figure 4a

## Sheet: Figure5
Figure 5c
	vtRNA1-1		GADD45A		ORF4		ORF55		ORF50		ORF48			Figure 5e
	IgG	p-UPF1	IgG	p-UPF1	IgG	p-UPF1	IgG	p-UPF1	IgG	p-UPF1	IgG	p-UPF1
rep1	1.06244	1.03846	1.3802	86.125	0.691087	1.59942	0.875138	1.92189	0.972719	176.656	1.0599	249.025
rep2	1.04287	0.922208	0.911419	64.1545	0.979617	2.41757	1.13588	1.70437	1.2211	156.739	1.07773	331.016
rep3	0.902535	0.888831	0.79495	83.962	1.3293	2.51244	0.988979	1.64904	0.841904	164.409	0.875436	178.734
mean	1.00262	0.949834	1.02886	78.0805	1	2.17648	1	1.75844	1.01191	165.934	1.00436	252.925
STDEV	0.0872236	0.0785481	0.309795	12.1087	0.319592	0.501995	0.130722	0.144237	0.19261	10.0457	0.112003	76.2157
T.TEST				0.00811329						0.00122194		0.0294379
				vs vtRNA1-1 p-UPF1						vs ORF4 p-UPF1		vs ORF4 p-UPF1
T.TEST										0.00124319		0.0293484
										vs ORF55p-UPF1		vs ORF55p-UPF1
Figure 5d
					CON		ORF4		ORF50		ORF48
	CON	ORF4	ORF50	ORF48	siCON	siUPF1	siCON	siUPF1	siCON	siUPF1	siCON	siUPF1
rep1	0.983536	1.24415	0.347607	0.115023	0.983536	0.734305	0.987455	0.853725	0.974841	4.02988	1.01648	2.07166
rep2	1.10789	1.21015	0.373878	0.11726	1.10789	0.701806	1.04203	0.907165	0.922211	3.63243	1.02894	1.91366
rep3	0.908579	1.18903	0.337526	0.132966	0.908579	0.791632	0.970511	0.918211	1.10295	4.22494	0.954587	1.88698
mean	1	1.21445	0.353004	0.121749	1	0.742581	1	0.893034	1	3.96242	1	1.95743
STDEV	0.100668	0.0278115	0.0187672	0.00977773	0.100668	0.0454812	0.0373747	0.0344878	0.0929578	0.301962	0.0398191	0.0998192
T.TEST		0.057323	0.00648466	0.00406352		0.031444		0.0221484		0.00172305		0.00120524
		vs CON	vs CON	vs CON		vs CON siCON		vs ORF4 siCON		vs ORF50 siCON		vs ORF48 siCON
Figure 5f
	RLUC						GADD45A
	CON		ORF4		ORF50		CON		ORF4		ORF50
	IgG	p-UPF1	IgG	p-UPF1	IgG	p-UPF1	IgG	p-UPF1	IgG	p-UPF1	IgG	p-UPF1
rep1	1.0377	1.48802	0.894993	0.764925	0.988421	86.6178	1.12147	7.33508	1.05028	8.95612	1.07555	14.8885
rep2	0.963193	1.36123	1.10097	0.777654	1.01756	86.5477	0.995257	8.16618	0.905942	9.10562	1.23837	15.4833
rep3	1.00049	1.4	1.01486	0.772779	0.994255	101.955	0.895938	8.6395	1.05098	9.45128	0.750794	14.6463
mean	1.00046	1.41642	1.00361	0.771786	1.00008	91.7067	1.00422	8.04692	1.0024	9.17101	1.02157	15.006
STDEV	0.0372562	0.064972	0.103448	0.00642215	0.0154184	8.87507	0.113032	0.660338	0.0835365	0.253969	0.248229	0.430733
T.TEST		0.00184776		0.0598939		0.00317586		0.00231128		8.87987e-05		1.06458e-05
		vs RLUC CON IgG		vs RLUC ORF4 IgG		vs RLUC ORF50 IgG		vs GADD45A CON IgG		vs GADD45A ORF4 IgG		vs GADD45A ORF50 IgG
Figure 5g											Figure 5h
	siCON				siUPF1							siCON				siUPF1
	0h	4h	8h	12h	0h	4h	8h	12h				0h	4h	8h	12h	0h	4h	8h	12h
rep1	1.11255	0.571632	0.491381	0.445826	1.02294	0.69409	0.694417	0.550758			rep1	1.03515	0.510959	0.572361	0.470922	0.976246	0.490851	0.476238	0.439107
rep2	1.03625	0.562733	0.55193	0.383922	0.96316	0.743444	0.688117	0.529411			rep2	0.95874	0.541207	0.557885	0.478615	1.0451	0.48109	0.498022	0.427572
rep3	0.867391	0.587465	0.418491	0.431874	1.01496	0.68814	0.682858	0.577426			rep3	1.00761	0.540641	0.505046	0.506478	0.980131	0.491264	0.483131	0.424971
mean	1.0054	0.573943	0.487267	0.420541	1.00036	0.708558	0.688464	0.552532			mean	1.0005	0.530936	0.545097	0.485338	1.00049	0.487735	0.485797	0.43055
STDEV	0.125457	0.0125269	0.0668146	0.032471	0.0324581	0.0303585	0.00578754	0.0240566			STDEV	0.0387001	0.0173024	0.0354323	0.0187074	0.0386792	0.00575868	0.0111338	0.00752353
T.TEST						0.00843371	0.0340118	0.00612509			T.TEST						0.0387415	0.000890177	4.92353e-05
						vs siCON 4h	vs siCON 8h	vs siCON 12h									vs siCON 4h	vs siCON 8h	vs siCON 12h
Figure 5i
	siCON				siUPF1
RTA (ng)	0	50	100	250	0	50	100	250
rep1	0.91271	229.353	417.395	1124.34	1.01643	541.736	1111.66	2421.92
rep2	1.01061	211.779	440.322	1096.2	0.968209	524.275	1132.96	2471.04
rep3	1.07668	180.254	458.448	1022.41	1.01536	545.616	1043.65	2336.27
mean	1	207.129	438.722	1080.98	1	537.209	1096.09	2409.74
STDEV	0.0824969	24.8774	20.5732	52.6418	0.027537	11.3679	46.647	68.2039
T.TEST						0.000368453	0.00034334	1.99689e-05
						vs siCON 50	vs siCON 100	vs siCON 250
Figure 5j
	siCON				siUPF1
RTA (ng)	0	50	100	250	0	50	100	250
rep1	0.880557	230.989	274.56	1112.85	1.01674	615.523	705.933	1733.98
rep2	1.13284	195.379	295.305	1161.48	1.05441	582.587	674.755	1893.39
rep3	0.986601	200.14	274.997	1127.13	0.928851	589.155	698.042	1653.84
mean	1	208.836	281.621	1133.82	1	595.755	692.91	1760.4
STDEV	0.126675	19.3325	11.8531	24.9926	0.0644312	17.4322	16.21	121.943
T.TEST						1.48172e-05	8.78787e-06	0.0100184
						vs siCON 50	vs siCON 100	vs siCON 250

## Sheet: Figure6
Figure 6a					Figure 6c							Figure 6b								Figure 6h
	DOX-		DOX+			DOX-		DOX+
	siCON	siUPF1	siCON	siUPF1		siCON	siUPF1	siCON	siUPF1
rep1	0.997244	2.56412	1.01759	2.40081	rep1	0.960567	1.91977	0.922674	1.53068
rep2	0.93536	2.71267	0.968583	2.68395	rep2	0.96536	2.05774	1.0507	1.71037
rep3	1.07206	2.69355	1.01459	2.68105	rep3	1.07841	2.28947	1.03151	1.66888
mean	1.00156	2.65678	1.00025	2.5886	mean	1.00144	2.089	1.00163	1.63664
STDEV	0.0683616	0.028406	0.0235412	0.0542314	STDEV	0.0577431	0.125743	0.0247291	0.0369601
T.TEST		1.40012e-05		0.00279864	T.TEST		0.00502929		0.0010577
		vs DOX- siCON		vs DOX+ siCON			vs DOX- siCON		vs DOX+ siCON
Figure 6d
	KIRA6 -				KIRA6+
	siCON		siUPF1		siCON		siUPF1
	IgG	XBP1	IgG	XBP1	IgG	XBP1	IgG	XBP1
rep1	0.000411532	0.00248741	0.00076437	0.00696233	0.000609139	0.00248418	0.000744408	0.00357494
rep2	0.000249404	0.00347497	0.000685038	0.00795999	0.000375476	0.00353173	0.00136012	0.00492183
rep3	0.000259219	0.00293715	0.000719214	0.00670857	0.000711437	0.00283063	0.000954118	0.00344498
mean	0.000306718	0.00296651	0.000722874	0.0072103	0.00056535	0.00294885	0.00101955	0.00398058
STDEV	9.09041e-05	0.000494435	3.97924e-05	0.000661536	0.000172208	0.000533686	0.000313029	0.00081773
T.TEST				0.00124569				0.0067722
				vs KIRA6- siCON XBP1				vs KIRA6- siUPF1 XBP1
T.TEST								0.152723
								vs KIRA6+ siCON XBP1
Figure 6e
	KIRA6 -				KIRA6+
	siCON		siUPF1		siCON		siUPF1
	IgG	XBP1	IgG	XBP1	IgG	XBP1	IgG	XBP1
rep1	0.000573625	0.0027481	0.000908871	0.00581411	0.00136178	0.00285076	0.000874249	0.00268815
rep2	0.000682121	0.00256739	0.000943057	0.00615162	0.00143211	0.00119742	0.000468194	0.00269377
rep3	0.00101799	0.00248564	0.00045365	0.00729794	0.00118326	0.00201221	0.000952287	0.00208056
mean	0.000757913	0.00260038	0.000768526	0.00642122	0.00132572	0.00202013	0.00076491	0.00248749
STDEV	0.000231677	0.000134301	0.000273225	0.000777786	0.000128286	0.000826703	0.000259909	0.000352426
T.TEST				0.0116796				0.00532848
				vs KIRA6- siCON XBP1				vs KIRA6- siUPF1 XBP1
T.TEST								0.440644
								vs KIRA6+ siCON XBP1
Figure 6f
	DOX-				DOX+
	KIRA6 -		KIRA6 +		KIRA6 -		KIRA6 +
	siCON	siUPF1	siCON	siUPF1	siCON	siUPF1	siCON	siUPF1
rep1	1.00418	0.149141	0.578637	0.121477	1.0131	0.171796	0.722999	0.131081
rep2	0.99846	0.13584	0.611307	0.134271	0.987268	0.170441	0.732732	0.158598
rep3	0.997373	0.115371	0.52037	0.135292	0.999797	0.173998	0.687651	0.109544
mean	1	0.133451	0.570105	0.130347	1.00006	0.172079	0.714461	0.133074
STDEV	0.00365701	0.0170114	0.0460649	0.00769792	0.0129189	0.00179501	0.0237222	0.0245877
T.TEST		6.69658e-05	0.0036292	7.3031e-07		6.05749e-05	0.000296581	1.28624e-05
		vs DOX- KIRA6- siCON	vs DOX- KIRA6- siCON	vs DOX- KIRA6- siCON		vs DOX+KIRA6- siCON	vs DOX+KIRA6- siCON	vs DOX+KIRA6- siCON
Figure 6g
	DOX-				DOX+
	KIRA6 -		KIRA6 +		KIRA6 -		KIRA6 +
	siCON	siUPF1	siCON	siUPF1	siCON	siUPF1	siCON	siUPF1
rep1	0.898303	5.02919	0.0252152	0.187821	1.08213	4.12319	0.028584	0.299744
rep2	1.12387	4.96934	0.0234467	0.214329	0.954442	3.99105	0.0315178	0.281834
rep3	0.990517	5.19566	0.026303	0.19133	0.968209	4.15569	0.0311465	0.33432
mean	1.00423	5.06473	0.0249883	0.197827	1.0016	4.08998	0.0304161	0.305299
STDEV	0.113406	0.117272	0.00144162	0.0143985	0.0700881	0.0872033	0.00159746	0.0266803
T.TEST		1.75173e-06	0.0044357	0.000158034		1.8779e-06	0.00172339	5.14988e-05
		vs DOX- KIRA6- siCON	vs DOX- KIRA6- siCON	vs DOX- KIRA6- siCON		vs DOX+KIRA6- siCON	vs DOX+KIRA6- siCON	vs DOX+KIRA6- siCON
Figure 6i
	DOX-				DOX+
	KIRA6 -		KIRA6 +		KIRA6 -		KIRA6 +
	siCON	siUPF1	siCON	siUPF1	siCON	siUPF1	siCON	siUPF1
rep1	1.02991	11.2314	1.01783	4.04935	1.02041	7.19035	1.30805	4.4813
rep2	1.00995	10.693	1.04748	4.03837	1.01499	7.22455	1.36432	4.60446
rep3	0.961394	10.5221	1.02281	4.07992	0.965526	6.78454	1.53006	4.4937
mean	1.00042	10.8155	1.02937	4.05588	1.00031	7.06648	1.40081	4.52649
STDEV	0.035238	0.370188	0.0158783	0.0215312	0.0302442	0.24477	0.115416	0.0678118
T.TEST		0.000426327		0.000964384		0.00045589		0.00171659
		vs DOX- KIRA6- siCON		vs DOX- KIRA6- siUPF1		vs DOX- KIRA6+ siCON		vs DOX- KIRA6+ siUPF1
Figure 6j
	DOX-				DOX+
	KIRA6 -		KIRA6 +		KIRA6 -		KIRA6 +
	siCON	siUPF1	siCON	siUPF1	siCON	siUPF1	siCON	siUPF1
rep1	5.03	32.2	9.27	13.5	24.7	39.8	11.9	21.5
rep2	4.93	33.2	10.2	13.2	24.1	38.3	11.9	21.5
rep3	4.71	33.7	8.91	12.3	24.9	41.6	11	23.3
mean	4.89	33.0333	9.46	13	24.5667	39.9	11.6	22.1
STDEV	0.163707	0.763763	0.665658	0.6245	0.416333	1.65227	0.519615	1.03923
T.TEST		0.000136287		5.693e-06		0.0024289		0.000281667
		vs DOX- KIRA6- siCON		vs DOX- KIRA6- siUPF1		vs DOX- KIRA6+ siCON		vs DOX- KIRA6+ siUPF1

## Sheet: Supplementary Figure 1
	Suppelmentary Figure 1a

## Sheet: Supplementary Figure 2
Supplementary Figure 2a			Supplementary Figure 2c			Supplementary Figure 2e									Supplementary Figure 2f
	UPF1			%RFP			ORF50		PAN		ORF57		ORF52			viral genomes
	siCON	siUPF1		siCON	siUPF1		siCON	siUPF1	siCON	siUPF1	siCON	siUPF1	siCON	siUPF1		siCON	siUPF1
rep1	1.08247	0.116899	rep1	0.4	0.7	rep1	0.951318	3.64521	1.18372	46.7966	1.40477	17.5735	1.089	3.68586	rep1	2913.54	22599.8
rep2	1.06535	0.110134	rep2	0.4	0.6	rep2	0.93368	3.67565	0.897095	42.1755	0.72665	15.7724	0.773782	3.62003	rep2	2595.55	24880.1
rep3	0.867138	0.119521	rep3	0.3	0.6	rep3	1.12584	3.40345	0.941696	48.4134	0.979647	17.8312	1.18674	4.44136	rep3	2577.33	20330.5
mean	1.00499	0.115518	mean	0.366667	0.633333	mean	1.00361	3.57477	1.00751	45.7952	1.03702	17.0591	1.01651	3.91575	mean	2695.47	22603.5
STDEV	0.119689	0.00484331	STDEV	0.057735	0.057735	STDEV	0.106218	0.149143	0.154231	3.23727	0.342681	1.12168	0.21581	0.45638	STDEV	189.071	2274.8
T.TEST (vs siCON)		0.00591679	T.TEST (vs siCON)		0.00481268	T.TEST (vs each gene's siCON)		3.8805e-05		0.00170146		0.000717353		0.00267123	T.TEST (vs siCON)		0.00411231

## Sheet: Supplementary Figure 4
Supplementary 4a					Supplementary 4b
	UPF1					ORF50
	DOX-		DOX+			DOX-		DOX+
	siCON	siUPF1	siCON	siUPF1		siCON	siUPF1	siCON	siUPF1
rep1	0.954324	0.104169	0.962622	0.0948379	rep1	0.655927	0.889772	10.4704	10.0993
rep2	0.995599	0.13544	1.00524	0.112904	rep2	1.28065	0.884908	12.2424	10.8173
rep3	1.05249	0.121278	1.03341	0.115488	rep3	1.19046	0.994671	12.4342	12.9956
mean	1.00081	0.120296	1.00043	0.107743	mean	1.04234	0.923117	11.7157	11.3041
STDEV	0.049292	0.0156584	0.0356408	0.0112506	STDEV	0.337672	0.0620152	1.08273	1.50825
T.TEST		0.000394636		0.000177912	T.TEST		0.605195		0.722413
		vs DOX- siCON		vs DOX+ siCON			vs DOX- siCON		vs DOX+ siCON

## Sheet: Supplementary Figure 5
Supplementary 5a			Supplementary 5b			Supplementary 5c					Supplementary 5d					Supplementary 5g					Supplementary 5f					Supplementary 5e
	b-actin			elF-1a			UPF1					ORF50					PAN					ORF57					ORF52
	P176S MR	P176S		P176S MR	P176S		P176S MR		P176S			P176S MR		P176S			P176S MR		P176S			P176S MR		P176S			P176S MR		P176S
rep1	1.349	2.926	rep1	1.034	2.067		siCON	siUPF1	siCON	siUPF1		siCON	siUPF1	siCON	siUPF1		siCON	siUPF1	siCON	siUPF1		siCON	siUPF1	siCON	siUPF1		siCON	siUPF1	siCON	siUPF1
rep2	1.009	3.431	rep2	0.978	2.278	rep1	0.992588	0.113677	1.04175	0.100294	rep1	1.0464	21.7169	1.0507	11.6429	rep1	0.95	15.0345	0.9428	7.203	rep1	1.4226	15.2956	1.0069	4.3412	rep1	1.0437	7.3735	1.0852	5.1343
rep3	0.735	4.795	rep3	0.99	2.146	rep2	1.11084	0.137838	0.984764	0.0663897	rep2	0.8694	24.0207	1.1037	10.407	rep2	1.0582	15.6412	0.9547	6.2399	rep2	0.9716	17.1875	1.0238	5.0041	rep2	0.9722	8.7331	0.9462	4.8528
mean	1.031	3.71733	mean	1.00067	2.16367	rep3	0.90694	0.154184	0.97477	0.092271	rep3	1.0992	20.5531	0.8623	11.2204	rep3	0.9947	13.1347	1.111	6.6746	rep3	0.7235	16.8612	0.9701	5.4833	rep3	0.9855	8.3425	0.9739	4.545
STDEV	0.307591	0.96684	STDEV	0.0294845	0.106604	mean	1.00346	0.135233	1.00043	0.0863182	mean	1.005	22.0969	1.00557	11.0901	mean	1.00097	14.6035	1.00283	6.70583	mean	1.03923	16.4481	1.00027	4.94287	mean	1.00047	8.1497	1.00177	4.84403
T.TEST (vs P176S MR)		0.0310868	T.TEST (vs P176S MR)		0.00153347	STDEV	0.102385	0.0203787	0.0361359	0.0177187	STDEV	0.120364	1.76476	0.126871	0.628169	STDEV	0.0543715	1.30766	0.0938639	0.482309	STDEV	0.354423	1.01134	0.0274577	0.573507	STDEV	0.0380271	0.700005	0.0735708	0.294748
						T.TEST		0.00348803		4.64946e-05	T.TEST		0.00223519		0.000875481	T.TEST		0.00302446		0.00173347	T.TEST		0.000481348		0.0068788	T.TEST		0.00310722		0.00114522
								vs P176S MR siCON		vs P176S siCON			vs P176S MR siCON		vs P176S siCON			vs P176S MR siCON		vs P176S siCON			vs P176S MR siCON		vs P176S siCON			vs P176S MR siCON		vs P176S siCON

[truncated: 3 more sheets: Supplementary Figure 6, Supplementary Figure 8, Supplementary Figure 10]
